# Supplementary material for: Host-symbiont coevolution, cryptic structure, and bleaching susceptibility, in a coral species complex (Scleractinia; Poritidae)
Source: Sci Rep. 2020 Oct 12;10:16995. doi: 10.1038/s41598-020-73501-6 (PMC7550562; doi:10.1038/s41598-020-73501-6)
Supplement: Supplementary file 2 — Supplementary Table S1. [file 41598_2020_73501_MOESM2_ESM.xlsx]

## Sheet: Table_S1
Supplemental Table S1
Host-symbiont coevolution, cryptic structure, and bleaching susceptibility, in a coral species complex (Scleractinia; Poritidae).
Z.H. Forsman, R. Ritson-williams, K. Tisthammer, I.S.S. Knapp, R.J. Toonen
NCBI BioProject ID PRJNA665500
								Map to P.lutea					Map to transcriptome					Map to mitochondrial genome
Label	Species	Location	bleached	Collector	GC%	Length	M_Seqs	M_Cov	Cov_std	GC%	M_Map_qual	Md_Ins_sz	M_Cov	Cov_std	GC%	M_Map_qual	Md_Ins_sz	Reads	M_coverage	Ref_cov	SRA#
61	P.compressa	Oahu: KB	y	R. Ritson-williams	0.39	212	5.2	1.2723	5.3236	39.08	51.0547	202	3.0437	29.9492	39.87	31.9456	168	3162	40.4562	1	SAMN16257892
62	P.compressa	Oahu: KB	n	R. Ritson-williams	0.395	226	5	1.3611	4.4217	39.21	51.1499	229	3.0591	34.3974	39.88	30.427	191	2139	29.1266	0.996	SAMN16257908
67	P.compressa	Oahu: KB	y	R. Ritson-williams	0.4	215.5	5.8	1.4202	5.8218	39.57	51.3696	205	3.4757	38.606	40.16	30.6992	181	4428	55.0286	0.999	SAMN16257894
68	P.compressa	Oahu: KB	n	R. Ritson-williams	0.4	211	5.4	1.33	6.8398	39.76	50.8301	201	3.3298	38.9841	40.53	29.3967	179	1944	21.8642	0.998	SAMN16257910
73	P.compressa	Oahu: KB	y	R. Ritson-williams	0.395	221.5	3.6	0.9629	3.6045	39.12	50.7212	224	2.1981	22.4151	39.91	28.6598	179	2298	32.2708	0.996	SAMN16257895
74	P.compressa	Oahu: KB	n	R. Ritson-williams	0.395	227.5	4.6	1.2509	4.2331	39.33	50.1793	232	2.7428	27.2092	40.04	28.6808	186	915	13.1882	0.968	SAMN16257911
81	P.compressa	Oahu: KB	y	R. Ritson-williams	0.395	206.5	3.8	0.8973	3.3944	39.1	50.8031	195	2.1621	19.4572	39.74	30.2512	166	3863	48.1133	1	SAMN16257896
82	P.compressa	Oahu: KB	n	R. Ritson-williams	0.395	234	2.6	0.692	2.4374	39.31	48.8719	265	1.4891	13.8405	40.1	24.7252	193	2137	27.5764	0.991	SAMN16257912
85	P.compressa	Oahu: KB	y	R. Ritson-williams	0.39	222	4.4	1.1955	4.3327	38.84	50.9861	220	2.665	24.3802	39.52	30.0518	186	1762	24.1185	0.998	SAMN16257897
93	P.compressa	Oahu: KB	y	R. Ritson-williams	0.395	226	3	0.7893	2.9124	39.16	50.1851	220	1.7921	16.9335	39.83	26.8625	188	873	12.0999	0.994	SAMN16257898
94	P.compressa	Oahu: KB	n	R. Ritson-williams	0.4	180	5	0.9972	6.2227	39.72	51.3945	155	2.8433	25.1981	40.44	34.0268	133	5356	61.3083	1	SAMN16257914
96	P.compressa	Oahu: KB	n	R. Ritson-williams	0.405	222.5	4.6	1.0961	3.9488	39.14	50.8634	222	2.5173	24.1264	39.85	29.2777	189	3484	48.1655	1	SAMN16257915
103	P.compressa	Oahu: KB	y	R. Ritson-williams	0.39	195	4.6	1.1105	4.551	38.86	51.1585	182	2.706	23.5718	39.58	33.0974	146	2094	23.2664	0.996	SAMN16257884
105	P.compressa	Oahu: KB	y	R. Ritson-williams	0.39	192	4.4	0.9838	3.8089	39.06	51.2709	175	2.4615	21.8934	39.87	31.5132	144	1799	20.4338	0.998	SAMN16257885
106	P.compressa	Oahu: KB	n	R. Ritson-williams	0.4	221	4	1.0023	4.0888	39.32	49.9249	222	2.2947	25.8312	40.12	26.2365	186	1169	16.461	0.964	SAMN16257901
108	P.compressa	Oahu: KB	n	R. Ritson-williams	0.41	184.5	5.6	1.0145	4.8941	39.36	50.9898	168	2.6931	27.0114	40.14	32.3366	146	3247	35.4849	0.997	SAMN16257902
113	P.compressa	Oahu: KB	y	R. Ritson-williams	0.395	185.5	5.4	1.1688	4.91	39.18	51.6175	168	3.0562	28.6918	39.95	33.5833	149	4312	46.4393	1	SAMN16257887
114	P.compressa	Oahu: KB	n	R. Ritson-williams	0.4	168	4.8	0.9308	4.3367	39.45	51.837	148	2.5829	21.3713	40.25	33.8705	132	3908	37.8962	0.998	SAMN16257903
115	P.compressa	Oahu: KB	y	R. Ritson-williams	0.395	200.5	5.6	1.3552	7.077	39.52	51.035	186	3.4952	38.6511	40.38	31.1474	156	3907	45.0468	1	SAMN16257888
117	P.compressa	Oahu: KB	y	R. Ritson-williams	0.4	202.5	5	1.0525	4.8094	39.38	50.604	188	2.6575	26.4105	40.21	31.3697	155	4137	48.7647	1	SAMN16257889
118	P.compressa	Oahu: KB	n	R. Ritson-williams	0.405	198.5	5.4	1.1227	4.8421	39.59	50.2946	180	2.7958	27.391	40.42	30.8126	149	2541	29.4774	0.996	SAMN16257905
133	P.compressa	Oahu: KB	y	R. Ritson-williams	0.4	179	4.6	0.9802	4.3133	39.34	51.4004	163	2.5828	22.3809	40.1	32.7479	145	4357	42.7396	1	SAMN16257890
134	P.compressa	Oahu: KB	n	R. Ritson-williams	0.4	171	5.4	1.053	4.9082	39.39	51.7579	158	3.0061	31.7403	40.03	33.5996	143	3011	28.2081	1	SAMN16257906
139	P.compressa	Oahu: KB	y	R. Ritson-williams	0.4	216.5	5	1.238	5.6473	39.4	50.0653	216	2.9413	32.1641	40.39	30.435	169	3566	48.3094	1	SAMN16257891
140	P.compressa	Oahu: KB	n	R. Ritson-williams	0.41	200	4.4	0.9004	4.1249	39.43	50.2063	191	2.1581	21.9779	40.25	28.4106	157	1767	22.5581	0.992	SAMN16257907
104a	P.compressa	Oahu: KB	n	R. Ritson-williams	0.39	200	2.6	0.621	2.3214	39.34	50.0791	185	1.5256	13.948	40.14	27.0319	155	1051	12.9899	0.996	SAMN16257900
104b	P.compressa	Oahu: KB	n	R. Ritson-williams	0.39	199	2	0.5045	2.0799	39.41	49.2913	184	1.2737	12.0349	40.15	24.9352	163	856	10.2153	0.991	SAMN16257900
107a	P.compressa	Oahu: KB	y	R. Ritson-williams	0.405	205	2.6	0.5444	2.0757	39.46	48.8211	194	1.2872	12.0864	40.39	25.381	153	907	11.0859	0.966	SAMN16257886
107b	P.compressa	Oahu: KB	y	R. Ritson-williams	0.41	196	2.2	0.4269	1.9522	39.63	48.8343	182	1.0872	11.0341	40.52	23.0697	161	700	8.24857	0.975	SAMN16257886
116a	P.compressa	Oahu: KB	n	R. Ritson-williams	0.4	211.5	3	0.6929	2.5407	39.34	49.8802	205	1.6521	15.1129	40.12	26.5639	166	1250	15.7493	0.992	SAMN16257904
116b	P.compressa	Oahu: KB	n	R. Ritson-williams	0.405	171.5	2.4	0.444	2.3939	39.58	48.9755	157	1.2742	14.1409	40.38	24.7374	145	917	8.25999	0.981	SAMN16257904
63a	P.compressa	Oahu: KB	y	R. Ritson-williams	0.395	210.5	1.8	0.4274	2.156	39.07	48.5589	198	1.0521	11.2155	39.81	22.9009	166	1212	15.3093	0.997	SAMN16257893
63b	P.compressa	Oahu: KB	y	R. Ritson-williams	0.395	201.5	2	0.448	2.5298	39.14	48.9589	184	1.163	13.0675	39.85	23.7999	163	1286	14.9049	0.998	SAMN16257893
64a	P.compressa	Oahu: KB	n	R. Ritson-williams	0.39	221	2	0.5532	2.1107	38.94	49.3425	216	1.2648	11.8039	39.52	24.0445	185	1168	15.4068	0.997	SAMN16257909
64b	P.compressa	Oahu: KB	n	R. Ritson-williams	0.39	212	2	0.476	1.9862	39.04	48.9498	200	1.1295	10.4556	39.66	23.588	171	1025	12.9911	0.998	SAMN16257909
95a	P.compressa	Oahu: KB	y	R. Ritson-williams	0.4	210	2.4	0.5405	2.2429	39.31	48.8519	204	1.3529	12.9571	40.04	24.3383	168	1404	18.1289	0.996	SAMN16257899
95b	P.compressa	Oahu: KB	y	R. Ritson-williams	0.405	193	1.8	0.3745	1.95	39.5	48.4492	182	1.0423	11.1286	40.21	21.8041	163	1070	11.6282	0.987	SAMN16257899
Coral1	P.lobata	Oahu: MCW	na	K.Tisthammer	0.425	163	2.6	0.4148	2.1523	40.6	50.0059	148	1.2391	12.0441	41.43	26.4918	140	765	5.09717	0.804	SAMN06648852
Coral10	P.lobata	Oahu, MN	na	K.Tisthammer	0.405	274.5	4.8	1.4508	7.3178	39.95	50.1587	331	2.9537	40.7583	40.79	25.2712	316	1957	19.37	0.992	SAMN06648859
Coral2	P.lobata	Oahu: MCW	na	K.Tisthammer	0.395	226	2.4	0.5594	2.3409	39.12	49.9755	216	1.2717	11.2183	39.93	25.3121	173	1812	15.9257	0.992	SAMN06648853
Coral4	P.evermanni	Oahu: K	na	K.Tisthammer	0.39	284.5	1.8	0.4669	2.0654	38.64	42.4449	440	0.8583	7.8495	39.31	18.5294	371	1249	11.7412	0.986	SAMN06648867
Coral5	P.lobata	Oahu: K	na	K.Tisthammer	0.395	281.5	1.4	0.4003	2.6295	38.89	45.837	396	0.7474	10.6103	39.64	16.5651	340	1160	10.8907	0.942	SAMN06648854
Coral6	P.lobata	Oahu: MN	na	K.Tisthammer	0.39	280	2.2	0.6335	2.4417	38.74	48.01	370	1.2084	14.0586	39.38	19.9977	332	1232	11.9991	0.965	SAMN06648855
Coral7	P.lobata	Oahu: MN	na	K.Tisthammer	0.425	279	1.6	0.3474	2.0741	41.02	45.5451	353	0.7434	10.4986	42.19	16.1483	317	502	4.76613	0.827	SAMN06648856
Coral8	P.lobata	Oahu: MN	na	K.Tisthammer	0.395	263.5	2.6	0.7229	2.1423	38.85	48.8432	339	1.4161	12.2664	39.48	23.6433	292	2929	28.0522	0.986	SAMN06648857
Coral9	P.lobata	Oahu: MN	na	K.Tisthammer	0.39	282	2.6	0.8137	2.5515	38.83	48.6379	365	1.5203	16.344	39.46	21.6441	335	1156	11.5731	0.967	SAMN06648858
Hon-Har-Por	P.sp	Oahu; HH	na	Z.Forsman	0.405	301	9.2	1.2184	4.8935	39.08	48.9652	337	2.5409	42.4424	39.71	25.8795	322	413399	1090.13	0.999	SAMN16257916
L24pbrig	P.sp	NWHI; FFS	na	J.Maragos	0.425	131.5	4.8	0.4634	1.8496	39.68	46.669	245	1.5343	13.4858	40.73	34.115	212	3190	22.1665	1	SAMN06648860
L25psup	P.superfusa	Palmyra Atoll	na	G.Williams	0.395	131.5	5.4	0.5385	15.3759	38.45	36.8324	420	2.0174	45.8472	39.29	27.7684	368	2728	19.1691	0.983	SAMN06648869
L28pcom	P.compressa	Oahu: KB	na	Z.Forsman	0.4	131.5	5.8	0.905	5.6368	39.3	46.3068	219	2.9196	37.2768	39.92	31.8662	204	5073	35.6978	0.904	SAMN06648864
L62bl	P.evermanni	Oahu: LAN	y	Z.Forsman	0.39	131.5	4.2	0.6017	2.2742	38.68	42.0863	364	1.8173	14.2794	39.44	33.9687	319	4290	29.9	1	SAMN06648865
PCom1	P.compressa	Oahu: KB	na	Z.Forsman	0.44	101	4.4	0.3888	2.8501	42.95	45.9811	144	1.5079	18.2374	44.09	32.1699	135	2396	12.9105	0.93	SAMN06648861
PCom2	P.compressa	Oahu: KB	na	Z.Forsman	0.43	101	4	0.2313	3.0189	43.13	43.9266	144	0.9449	17.9036	44.27	24.0134	137	796	4.2846	0.551	SAMN06648862
PCom3	P.compressa	Oahu: KB	na	Z.Forsman	0.43	101	2.6	0.1932	2.8396	43.54	43.396	141	0.811	15.0638	44.79	24.0422	133	834	4.48265	0.651	SAMN06648863
PeveR2	P.evermanni	Oahu: LAN	na	Z.Forsman	0.48	152	8.2	0.7757	22.369	40.95	40.0663	215	3.3079	92.242	41.59	20.4454	194	1784	14.6961	0.681	SAMN06648866
PLob02	P.lobata	Oahu: LAN	na	Z.Forsman	0.415	101	4.4	0.3897	2.6265	41.53	46.6019	146	1.4575	12.2816	42.61	33.5817	138	2519	13.62	0.974	SAMN06648850
PLob1	P.lobata	Oahu: LAN	na	Z.Forsman	0.42	101	3.2	0.3143	2.8456	41.51	45.9727	145	1.2066	12.3681	42.72	31.6794	136	2384	12.8682	0.979	SAMN06648849
PLob3	P.lobata	Oahu: LAN	na	Z.Forsman	0.405	101	6.6	0.2168	1.8011	41.5	44.8771	146	0.8391	8.6826	42.77	28.3557	136	1096	5.91634	0.847	SAMN06648851
R10prus	P.rus	Hawaii, Kona	na	Z.Forsman	0.42	131.5	4	0.3892	6.0614	40.7	39.0504	203	1.6407	39.2107	41.38	23.4069	184	1950	13.6398	0.883	SAMN06648868
	Abreviations
	M_Seqs: Million sequences
	M_Cov: Mean Coverage
	Cov_std: Standard Deviation of Coverage
	M_Map_qual: Mean maping quality
	Md_Ins_sz: Median insert size
	M_coverage: Mean coverage
	Ref_cov: Coverage of reference sequence
	SRA#: Short Read Archive nuber
	HH: Honolulu Harbor
	NWHI: North West Hawaiian Islands.
	FFS: French Frigate Shoals.
	KB: Kaneohe Bay.
	K: Kewalo.
	LAN: Lanikai.
	MCW: Maunalua Bay (China Walls).
	MN: Maunalua Bay (siteN).
