# Supplementary material for: Host-symbiont coevolution, cryptic structure, and bleaching susceptibility, in a coral species complex (Scleractinia; Poritidae)
Source: Sci Rep. 2020 Oct 12;10:16995. doi: 10.1038/s41598-020-73501-6 (PMC7550562; doi:10.1038/s41598-020-73501-6)
Supplement: Supplementary file 3 — Supplementary Table S2. [file 41598_2020_73501_MOESM3_ESM.xlsx]

## Sheet: Sheet1
														Supplemental Table S2
														Host-symbiont coevolution, cryptic structure, and bleaching susceptibility, in a coral species complex (Scleractinia; Poritidae).
														Z.H. Forsman, R. Ritson-williams, K. Tisthammer, I.S.S. Knapp, R.J. Toonen
Trait	locus	pos	r2	p	Length	Product	Completeness	Gene onthology	Protein databases	Genome annotation databases	Family and domain databases	Crossreferences	E Value	# Nucleotides	% Pairwise Identity	%GC	Accession	Bit-Score	Common Name	Description	GID	Grade	Max Sequence Length	Organism	Query coverage	Query end	Query start	Sequence Length	Taxonomy
Morphospecies	LOCUS_11476_TRANSCRIPT_1/2_CONFIDENCE_0.571_LENGTH_1504	895	0.862184	0	417	Ras-related protein RABD2a	27.67% [417/1507]	GO:0003924 - GTPase activity|GO:0005525 - GTP binding	Uniprot (A0A2B4S4A0)|Interpro (A0A2B4S4A0)		Interpro (IPR027417)|Interpro (IPR005225)|Interpro (IPR001806)|Pfam (PF00071)	EMBL (LSMT01000194)	4.24e-100	968	0.773	0.419	XM_027187491	378.19		PREDICTED: Pocillopora damicornis ras-related protein RABD2a-like (LOC113671280), mRNA	1524871858	0.547	484	PREDICTED: Pocillopora damicornis	0.3218	1486	1003	484	Eukaryota; Metazoa; Cnidaria; Anthozoa; Hexacorallia; Scleractinia; Astrocoeniina; Pocilloporidae; Pocillopora
Morphospecies	LOCUS_100_TRANSCRIPT_6/10_CONFIDENCE_0.727_LENGTH_4620	1020	0.697709	2.22e-16	159	Uncharacterized protein	3.44% [159/4623]	GO:0097193 - intrinsic apoptotic signaling pathway	Uniprot (A0A088A1V2)|Interpro (A0A088A1V2)	KEGG (ame:102654090)|KEGG GM (ame:102654090)	Interpro (IPR018796)|Pfam (PF10231)	NCBI (1032006313)	0	4102	0.963	0.34	HG515028	3348.34	chloroplast Symbiodinium sp. C3	Symbiodinium sp. C3 chloroplast partial 23S rRNA gene, isolated from Agaricia sp	555289588	0.704	2054	Symbiodinium sp.	0.4446	2434	381	2058	Eukaryota; Alveolata; Dinophyceae; Suessiales; Symbiodiniaceae; Symbiodinium; Symbiodinium sp. clade C
Morphospecies	LOCUS_37024_TRANSCRIPT_1/1_CONFIDENCE_1.000_LENGTH_898	589	0.718296	4.44e-16	177	Aspartyl beta-hydroxylase	19.64% [177/901]	GO:0004597 - peptide-aspartate beta-dioxygenase activity|GO:0042264 - peptidyl-aspartic acid hydroxylation	Uniprot (A0A0D7CPT1)|Interpro (A0A0D7CPT1)		Interpro (IPR007803)|Interpro (IPR039038)|Interpro (IPR027443)|Pfam (PF05118)	NCBI (762056311)|EMBL (JRKI01000012)	9.9e-131	1290	0.764	0.473	XM_020774010	479.179		PREDICTED: Orbicella faveolata aspartyl/asparaginyl beta-hydroxylase-like (LOC110066767), mRNA	1176117016	0.741	645	PREDICTED: Orbicella faveolata	0.7183	733	89	645	Eukaryota; Metazoa; Cnidaria; Anthozoa; Hexacorallia; Scleractinia; Faviina; Merulinidae; Orbicella
Morphospecies	LOCUS_37024_TRANSCRIPT_1/1_CONFIDENCE_1.000_LENGTH_898	594	0.718296	4.44e-16	177	Aspartyl beta-hydroxylase	19.64% [177/901]	GO:0004597 - peptide-aspartate beta-dioxygenase activity|GO:0042264 - peptidyl-aspartic acid hydroxylation	Uniprot (A0A0D7CPT1)|Interpro (A0A0D7CPT1)		Interpro (IPR007803)|Interpro (IPR039038)|Interpro (IPR027443)|Pfam (PF05118)	NCBI (762056311)|EMBL (JRKI01000012)	9.9e-131	1290	0.764	0.473	XM_020774011	479.179		PREDICTED: Orbicella faveolata aspartyl/asparaginyl beta-hydroxylase-like (LOC110066767), mRNA	1176117016	0.741	645	PREDICTED: Orbicella faveolata	0.7183	733	89	645	Eukaryota; Metazoa; Cnidaria; Anthozoa; Hexacorallia; Scleractinia; Faviina; Merulinidae; Orbicella
Morphospecies	LOCUS_53795_TRANSCRIPT_1/1_CONFIDENCE_1.000_LENGTH_499	383	0.708003	1.11e-15	108	Putative membrane protein	21.51% [108/502]	GO:0016021 - integral component of membrane	Uniprot (A0A1S2WXQ5_9GAMM)|Interpro (A0A1S2WXQ5_9GAMM)			NCBI (1101202915)|EMBL (JRXS01000006)	na	na	na	na	na	na	na	na	na	na	na	na	na	na	na	na	na	na
Morphospecies	LOCUS_37024_TRANSCRIPT_1/1_CONFIDENCE_1.000_LENGTH_898	514	0.663343	5.77e-14	177	Aspartyl beta-hydroxylase	19.64% [177/901]	GO:0004597 - peptide-aspartate beta-dioxygenase activity|GO:0042264 - peptidyl-aspartic acid hydroxylation	Uniprot (A0A0D7CPT1)|Interpro (A0A0D7CPT1)		Interpro (IPR007803)|Interpro (IPR039038)|Interpro (IPR027443)|Pfam (PF05118)	NCBI (762056311)|EMBL (JRKI01000012)	9.9e-131	1290	0.764	0.473	XM_020774012	479.179		PREDICTED: Orbicella faveolata aspartyl/asparaginyl beta-hydroxylase-like (LOC110066767), mRNA	1176117016	0.741	645	PREDICTED: Orbicella faveolata	0.7183	733	89	645	Eukaryota; Metazoa; Cnidaria; Anthozoa; Hexacorallia; Scleractinia; Faviina; Merulinidae; Orbicella
Morphospecies	LOCUS_51493_TRANSCRIPT_1/1_CONFIDENCE_1.000_LENGTH_3193	330	0.657289	9.5e-14	1296	Betabeta-carotene 9'10'-oxygenase	40.55% [1296/3196]	GO:0004930 - G protein-coupled receptor activity|GO:0016021 - integral component of membrane|GO:0016702 - oxidoreductase activity acting on single donors with incorporation of molecular oxygen incorporation of two atoms of oxygen|GO:0046872 - metal ion binding	Uniprot (A0A2B4RKH3)|Interpro (A0A2B4RKH3)		Interpro (IPR004294)|Interpro (IPR000276)|Interpro (IPR017452)|Pfam (PF00001)|Pfam (PF03055)	EMBL (LSMT01000430)	0	3129	0.783	0.532	XM_020775250	1284.38		PREDICTED: Orbicella faveolata beta,beta-carotene 15,15'-dioxygenase-like (LOC110067907), transcript variant X2, mRNA	1176119328	0.637	1569	PREDICTED: Orbicella faveolata	0.4914	1614	46	1573	Eukaryota; Metazoa; Cnidaria; Anthozoa; Hexacorallia; Scleractinia; Faviina; Merulinidae; Orbicella
Morphospecies	LOCUS_2204_TRANSCRIPT_1/2_CONFIDENCE_0.750_LENGTH_1970	520	0.648238	1.97e-13	60	uncharacterized protein LOC108990771	3.04% [60/1973]	GO:0008270 - zinc ion binding|GO:0016021 - integral component of membrane	Uniprot (A0A2I4ELW7)|Interpro (A0A2I4ELW7)	KEGG (jre:108990771)|KEGG GM (jre:108990771)	Interpro (IPR010666)|Pfam (PF06839)	NCBI (1098827908)	na	na	na	na	na	na	na	na	na	na	na	na	na	na	na	na	na	na
Morphospecies	LOCUS_26208_TRANSCRIPT_1/1_CONFIDENCE_1.000_LENGTH_293	203	0.637389	4.62e-13	75	Uncharacterized protein	25.34% [75/296]	GO:0008757 - S-adenosylmethionine-dependent methyltransferase activity	Uniprot (Q2H8C5_CHAGB)|Interpro (Q2H8C5_CHAGB)		Interpro (IPR029063)|Interpro (IPR008854)|Pfam (PF05724)	NCBI (116208472)|EMBL (CH408030)	na	na	na	na	na	na	na	na	na	na	na	na	na	na	na	na	na	na
Morphospecies	LOCUS_37024_TRANSCRIPT_1/1_CONFIDENCE_1.000_LENGTH_898	493	0.613929	2.67e-12	177	Aspartyl beta-hydroxylase	19.64% [177/901]	GO:0004597 - peptide-aspartate beta-dioxygenase activity|GO:0042264 - peptidyl-aspartic acid hydroxylation	Uniprot (A0A0D7CPT1)|Interpro (A0A0D7CPT1)		Interpro (IPR007803)|Interpro (IPR039038)|Interpro (IPR027443)|Pfam (PF05118)	NCBI (762056311)|EMBL (JRKI01000012)	9.9e-131	1290	0.764	0.473	XM_020774013	479.179		PREDICTED: Orbicella faveolata aspartyl/asparaginyl beta-hydroxylase-like (LOC110066767), mRNA	1176117016	0.741	645	PREDICTED: Orbicella faveolata	0.7183	733	89	645	Eukaryota; Metazoa; Cnidaria; Anthozoa; Hexacorallia; Scleractinia; Faviina; Merulinidae; Orbicella
Morphospecies	LOCUS_24325_TRANSCRIPT_1/1_CONFIDENCE_1.000_LENGTH_494	116	0.613593	2.74e-12	108	CHU large protein uncharacterized	21.73% [108/497]		Uniprot (A6ED64_9SPHI)|Interpro (A6ED64_9SPHI)		Interpro (IPR003343)|Interpro (IPR013783)|Interpro (IPR008964)|Pfam (PF02368)	NCBI (495516852)|EMBL (ABCM01000007)	0	3638	0.768	0.483	XM_020771331	1380.86		PREDICTED: Orbicella faveolata hydrogenase maturation factor HoxX-like (LOC110064292), transcript variant X2, mRNA	1176111951	0.709	1819	PREDICTED: Orbicella faveolata	0.6501	2009	191	1822	Eukaryota; Metazoa; Cnidaria; Anthozoa; Hexacorallia; Scleractinia; Faviina; Merulinidae; Orbicella
Morphospecies	LOCUS_11919_TRANSCRIPT_3/10_CONFIDENCE_0.618_LENGTH_3211	2566	0.606529	4.55e-12	561	E3 SUMO-protein ligase RanBP2	17.45% [561/3214]	GO:0005623 - cell|GO:0016874 - ligase activity|GO:0046872 - metal ion binding|GO:0046907 - intracellular transport	Uniprot (A0A2B4SZI8)|Interpro (A0A2B4SZI8)		Interpro (IPR011993)|Interpro (IPR000156)|Interpro (IPR013026)|Interpro (IPR011990)|Interpro (IPR019734)|Interpro (IPR001876)|Interpro (IPR036443)|Pfam (PF00638)|Pfam (PF00641)	EMBL (LSMT01000007)	5.07e-141	1525	0.755	0.45	XM_020747545	515.246		PREDICTED: Orbicella faveolata RANBP2-like and GRIP domain-containing protein 2 (LOC110042196), transcript variant X1, mRNA	1176065975	0.497	770	PREDICTED: Orbicella faveolata	0.2398	3120	2351	775	Eukaryota; Metazoa; Cnidaria; Anthozoa; Hexacorallia; Scleractinia; Faviina; Merulinidae; Orbicella
Morphospecies	LOCUS_2152_TRANSCRIPT_4/5_CONFIDENCE_0.667_LENGTH_1733	727	0.560531	9.24e-12	165	Poly(RC)-binding protein 3	9.50% [165/1736]	GO:0003723 - RNA binding	Uniprot (A0A2B4T0A2)|Interpro (A0A2B4T0A2)		Interpro (IPR004087)|Interpro (IPR004088)|Interpro (IPR036612)|Pfam (PF00013)	EMBL (LSMT01000001)	3.76e-57	516	0.81	0.471	XM_020759536	236.626		PREDICTED: Orbicella faveolata heterogeneous nuclear ribonucleoprotein K-like (LOC110053319), transcript variant X2, mRNA	1176089630	0.48	261	PREDICTED: Orbicella faveolata	0.1506	347	87	263	Eukaryota; Metazoa; Cnidaria; Anthozoa; Hexacorallia; Scleractinia; Faviina; Merulinidae; Orbicella
Morphospecies	LOCUS_56747_TRANSCRIPT_1/1_CONFIDENCE_1.000_LENGTH_1094	534	0.595848	9.62e-12	75	Uncharacterized protein	6.84% [75/1097]		Uniprot (A0A3M6UEW1_9CNID)|Interpro (A0A3M6UEW1_9CNID)			EMBL (RCHS01001675)	4.26e-16	191	0.833	0.313	XM_020759887	98.6682		PREDICTED: Orbicella faveolata thioredoxin-like protein 1 (LOC110053632), transcript variant X2, mRNA	1176090281	0.21	96	PREDICTED: Orbicella faveolata	0.0868	191	97	96	Eukaryota; Metazoa; Cnidaria; Anthozoa; Hexacorallia; Scleractinia; Faviina; Merulinidae; Orbicella
Morphospecies	LOCUS_30821_TRANSCRIPT_3/4_CONFIDENCE_0.778_LENGTH_3444	1004	0.594736	1.04e-11	648	Importin-7	18.80% [648/3447]	GO:0005634 - nucleus|GO:0006886 - intracellular protein transport|GO:0008536 - Ran GTPase binding	Uniprot (A0A2B4RQT5)|Interpro (A0A2B4RQT5)		Interpro (IPR011989)|Interpro (IPR016024)|Interpro (IPR001494)|Interpro (IPR013713)|Pfam (PF08506)|Pfam (PF03810)	EMBL (LSMT01000396)	0	1672	0.783	0.459	XM_020768720	692.878		PREDICTED: Orbicella faveolata importin-7-like (LOC110061860), mRNA	1176106983	0.513	836	PREDICTED: Orbicella faveolata	0.2427	836	1	836	Eukaryota; Metazoa; Cnidaria; Anthozoa; Hexacorallia; Scleractinia; Faviina; Merulinidae; Orbicella
Morphospecies	LOCUS_7002_TRANSCRIPT_1/1_CONFIDENCE_1.000_LENGTH_7517	1451	0.553835	1.43e-11	5181	CAP-Gly domain-containing linker protein 1	68.90% [5181/7520]	GO:0005576 - extracellular region|GO:0006030 - chitin metabolic process|GO:0008061 - chitin binding|GO:0016021 - integral component of membrane	Uniprot (A0A2B4SBR6)|Interpro (A0A2B4SBR6)		Interpro (IPR002557)|Interpro (IPR039181)|Interpro (IPR009030)|Interpro (IPR001368)|Interpro (IPR011641)	EMBL (LSMT01000117)	0	13835	0.787	0.499	XM_020747391	5836.09		PREDICTED: Orbicella faveolata uncharacterized LOC110042058 (LOC110042058), transcript variant X3, mRNA	1176065692	0.855	6934	PREDICTED: Orbicella faveolata	0.9224	6934	1	6949	Eukaryota; Metazoa; Cnidaria; Anthozoa; Hexacorallia; Scleractinia; Faviina; Merulinidae; Orbicella
Morphospecies	LOCUS_16545_TRANSCRIPT_1/1_CONFIDENCE_1.000_LENGTH_858	266	0.58156	2.55e-11	417	Predicted protein	48.43% [417/861]		Uniprot (A7S6W5)|Interpro (A7S6W5)	KEGG (nve:NEMVE_v1g243277)|KEGG GM (nve:NEMVE_v1g243277)		NCBI (156382508)|EMBL (DS469590)	1.23e-21	394	0.731	0.426	XM_022454566	117.604	eastern oyster	PREDICTED: Crassostrea virginica uncharacterized LOC111115730 (LOC111115730), transcript variant X2, mRNA	1242857360	0.45	197	PREDICTED: Crassostrea virginica	0.2296	858	662	197	Eukaryota; Metazoa; Lophotrochozoa; Mollusca; Bivalvia; Pteriomorphia; Ostreoida; Ostreoidea; Ostreidae; Crassostrea
Morphospecies	LOCUS_3272_TRANSCRIPT_1/1_CONFIDENCE_1.000_LENGTH_713	496	0.58156	2.55e-11	0		0.00% [0/716]						na	na	na	na	na	na	na	na	na	na	na	na	na	na	na	na	na	na
Morphospecies	LOCUS_44047_TRANSCRIPT_1/1_CONFIDENCE_1.000_LENGTH_696	484	0.58156	2.55e-11	192	XK-related protein	27.47% [192/699]	GO:0016021 - integral component of membrane	Uniprot (H3CJ44)|Interpro (H3CJ44)		Interpro (IPR018629)|Pfam (PF09815)		3.03e-47	1003	0.69	0.468	XM_020768657	201.46		PREDICTED: Orbicella faveolata XK-related protein 8-like (LOC110061801), mRNA	1176106865	0.702	506	PREDICTED: Orbicella faveolata	0.7141	695	199	510	Eukaryota; Metazoa; Cnidaria; Anthozoa; Hexacorallia; Scleractinia; Faviina; Merulinidae; Orbicella
Morphospecies	LOCUS_44047_TRANSCRIPT_1/1_CONFIDENCE_1.000_LENGTH_696	578	0.58156	2.55e-11	192	XK-related protein	27.47% [192/699]	GO:0016021 - integral component of membrane	Uniprot (H3CJ44)|Interpro (H3CJ44)		Interpro (IPR018629)|Pfam (PF09815)		3.03e-47	1003	0.69	0.468	XM_020768658	201.46		PREDICTED: Orbicella faveolata XK-related protein 8-like (LOC110061801), mRNA	1176106865	0.702	506	PREDICTED: Orbicella faveolata	0.7141	695	199	510	Eukaryota; Metazoa; Cnidaria; Anthozoa; Hexacorallia; Scleractinia; Faviina; Merulinidae; Orbicella
Morphospecies	LOCUS_20087_TRANSCRIPT_1/2_CONFIDENCE_0.857_LENGTH_1643	438	0.579846	2.85e-11	420	Predicted protein	25.52% [420/1646]	GO:0004930 - G protein-coupled receptor activity|GO:0016021 - integral component of membrane	Uniprot (A7SMC7)|Interpro (A7SMC7)	KEGG (nve:NEMVE_v1g214489)|KEGG GM (nve:NEMVE_v1g214489)	Interpro (IPR000276)|Interpro (IPR017452)|Pfam (PF00001)	NCBI (156367111)|EMBL (DS469707)	1.71e-16	442	0.707	0.475	XM_020767380	101.373		PREDICTED: Orbicella faveolata prolactin-releasing peptide receptor-like (LOC110060588), transcript variant X3, mRNA	1176104452	0.176	221	PREDICTED: Orbicella faveolata	0.1455	1023	803	222	Eukaryota; Metazoa; Cnidaria; Anthozoa; Hexacorallia; Scleractinia; Faviina; Merulinidae; Orbicella
Morphospecies	LOCUS_49818_TRANSCRIPT_1/1_CONFIDENCE_1.000_LENGTH_886	611	0.577751	3.28e-11	0		0.00% [0/889]						1.05e-22	188	0.883	0.415	XM_020772369	121.21		PREDICTED: Orbicella faveolata COMM domain-containing protein 5-like (LOC110065260), mRNA	1176113899	0.492	94	PREDICTED: Orbicella faveolata	0.1061	153	60	94	Eukaryota; Metazoa; Cnidaria; Anthozoa; Hexacorallia; Scleractinia; Faviina; Merulinidae; Orbicella
Morphospecies	LOCUS_7169_TRANSCRIPT_1/4_CONFIDENCE_0.727_LENGTH_2978	2257	0.577205	3.4e-11	1296	Serine/threonine-protein kinase LMTK1	43.48% [1296/2981]	GO:0004672 - protein kinase activity|GO:0005524 - ATP binding|GO:0016021 - integral component of membrane	Uniprot (A0A2B4RSH6)|Interpro (A0A2B4RSH6)		Interpro (IPR011009)|Interpro (IPR000719)|Interpro (IPR017441)|Interpro (IPR001245)|Interpro (IPR008266)|Pfam (PF07714)	EMBL (LSMT01000345)	0	3981	0.717	0.453	XM_020753671	1035.52		PREDICTED: Orbicella faveolata NT-3 growth factor receptor-like (LOC110047919), mRNA	1176057969	0.691	1998	PREDICTED: Orbicella faveolata	0.6659	2014	32	2027	Eukaryota; Metazoa; Cnidaria; Anthozoa; Hexacorallia; Scleractinia; Faviina; Merulinidae; Orbicella
Morphospecies	LOCUS_24325_TRANSCRIPT_1/1_CONFIDENCE_1.000_LENGTH_494	125	0.574641	4.03e-11	108	CHU large protein uncharacterized	21.73% [108/497]		Uniprot (A6ED64_9SPHI)|Interpro (A6ED64_9SPHI)		Interpro (IPR003343)|Interpro (IPR013783)|Interpro (IPR008964)|Pfam (PF02368)	NCBI (495516852)|EMBL (ABCM01000007)	0	3638	0.768	0.483	XM_020771332	1380.86		PREDICTED: Orbicella faveolata hydrogenase maturation factor HoxX-like (LOC110064292), transcript variant X2, mRNA	1176111951	0.709	1819	PREDICTED: Orbicella faveolata	0.6501	2009	191	1822	Eukaryota; Metazoa; Cnidaria; Anthozoa; Hexacorallia; Scleractinia; Faviina; Merulinidae; Orbicella
Morphospecies	LOCUS_3901_TRANSCRIPT_1/1_CONFIDENCE_1.000_LENGTH_710	64	0.573622	4.31e-11	192	Uncharacterized protein	26.93% [192/713]	GO:0016021 - integral component of membrane	Uniprot (C8WQN4_ALIAD)|Interpro (C8WQN4_ALIAD)	KEGG (aac:Aaci_0148)|KEGG GM (aac:Aaci_0148)		NCBI (257476893)|EMBL (CP001727)	3.3e-15	849	0.652	0.63	XM_017803782	95.9632	blue-crowned manakin	PREDICTED: Lepidothrix coronata collagen alpha-1(IV) chain-like (LOC108492000), partial mRNA	1051224798	0.373	427	PREDICTED: Lepidothrix coronata	0.5944	474	53	431	Eukaryota; Metazoa; Chordata; Craniata; Vertebrata; Euteleostomi; Archelosauria; Archosauria; Dinosauria; Saurischia; Theropoda; Coelurosauria; Aves; Neognathae; Passeriformes; Pipridae; Lepidothrix
Morphospecies	LOCUS_39672_TRANSCRIPT_4/4_CONFIDENCE_0.865_LENGTH_2182	1553	0.571402	4.98e-11	528	Uncharacterized protein C1orf198-like	24.16% [528/2185]		Uniprot (A0A2B4SLL1)|Interpro (A0A2B4SLL1)		Interpro (IPR031600)|Pfam (PF15797)	EMBL (LSMT01000066)	1.45e-177	1901	0.751	0.435	XM_015916032	636.072		PREDICTED: Acropora digitifera uncharacterized protein C1orf198 homolog (LOC107349838), mRNA	1005423428	0.593	952	PREDICTED: Acropora digitifera	0.4349	949	1	955	Eukaryota; Metazoa; Cnidaria; Anthozoa; Hexacorallia; Scleractinia; Astrocoeniina; Acroporidae; Acropora
Morphospecies	LOCUS_36073_TRANSCRIPT_1/1_CONFIDENCE_1.000_LENGTH_448	293	0.570889	5.15e-11	114	Uncharacterized protein	25.28% [114/451]	GO:0016021 - integral component of membrane	Uniprot (A0A0L8HL28_OCTBM)|Interpro (A0A0L8HL28_OCTBM)			NCBI (918322302)|EMBL (KQ417901)	na	na	na	na	na	na	na	na	na	na	na	na	na	na	na	na	na	na
Morphospecies	LOCUS_36073_TRANSCRIPT_1/1_CONFIDENCE_1.000_LENGTH_448	349	0.570889	5.15e-11	114	Uncharacterized protein	25.28% [114/451]	GO:0016021 - integral component of membrane	Uniprot (A0A0L8HL28_OCTBM)|Interpro (A0A0L8HL28_OCTBM)			NCBI (918322302)|EMBL (KQ417901)	na	na	na	na	na	na	na	na	na	na	na	na	na	na	na	na	na	na
Morphospecies	LOCUS_8478_TRANSCRIPT_5/6_CONFIDENCE_0.600_LENGTH_3958	2705	0.570889	5.15e-11	675	Predicted protein	17.04% [675/3961]		Uniprot (A7S518)|Interpro (A7S518)	KEGG (nve:NEMVE_v1g105061)|KEGG GM (nve:NEMVE_v1g105061)	Interpro (IPR015374)|Interpro (IPR013026)|Interpro (IPR011990)|Interpro (IPR019734)|Pfam (PF09295)	NCBI (156384218)|EMBL (DS469581)	0	2411	0.825	0.468	XM_020766771	1224.87		PREDICTED: Orbicella faveolata anaphase-promoting complex subunit 7-like (LOC110060028), mRNA	1176103310	0.565	1207	PREDICTED: Orbicella faveolata	0.305	1588	382	1207	Eukaryota; Metazoa; Cnidaria; Anthozoa; Hexacorallia; Scleractinia; Faviina; Merulinidae; Orbicella
Morphospecies	LOCUS_49818_TRANSCRIPT_1/1_CONFIDENCE_1.000_LENGTH_886	636	0.566775	6.73e-11	0		0.00% [0/889]						1.05e-22	188	0.883	0.415	XM_020772370	121.21		PREDICTED: Orbicella faveolata COMM domain-containing protein 5-like (LOC110065260), mRNA	1176113899	0.492	94	PREDICTED: Orbicella faveolata	0.1061	153	60	94	Eukaryota; Metazoa; Cnidaria; Anthozoa; Hexacorallia; Scleractinia; Faviina; Merulinidae; Orbicella
Morphospecies	LOCUS_2285_TRANSCRIPT_1/1_CONFIDENCE_1.000_LENGTH_3711	378	0.565081	7.51e-11	870	Casein kinase I isoform alpha	23.42% [870/3714]	GO:0004674 - protein serine/threonine kinase activity|GO:0005524 - ATP binding	Uniprot (A0A2B4SN14)|Interpro (A0A2B4SN14)		Interpro (IPR011009)|Interpro (IPR000719)|Interpro (IPR017441)|Interpro (IPR008271)|Pfam (PF00069)	EMBL (LSMT01000060)	0	2370	0.797	0.406	XM_020768094	1057.16		PREDICTED: Orbicella faveolata casein kinase I-like (LOC110061258), mRNA	1176105793	0.558	1186	PREDICTED: Orbicella faveolata	0.3196	3699	2514	1199	Eukaryota; Metazoa; Cnidaria; Anthozoa; Hexacorallia; Scleractinia; Faviina; Merulinidae; Orbicella
Morphospecies	LOCUS_311_TRANSCRIPT_1/5_CONFIDENCE_0.667_LENGTH_6782	618	0.561647	9.36e-11	1884	Uncharacterized protein	27.77% [1884/6785]	GO:0016021 - integral component of membrane	Uniprot (D7NNB0)|Interpro (D7NNB0)		Interpro (IPR003392)|Interpro (IPR000731)|Pfam (PF02460)	NCBI (295848195)|EMBL (GQ228827)	0	2278	0.765	0.438	XM_020770691	838.951		PREDICTED: Orbicella faveolata protein dispatched homolog 3-like (LOC110063691), mRNA	1176110740	0.466	1145	PREDICTED: Orbicella faveolata	0.1671	3665	2533	1148	Eukaryota; Metazoa; Cnidaria; Anthozoa; Hexacorallia; Scleractinia; Faviina; Merulinidae; Orbicella
Morphospecies	LOCUS_18060_TRANSCRIPT_1/2_CONFIDENCE_0.750_LENGTH_1698	223	0.523455	9.6e-11	216	isthmin-2-like isoform X1	12.70% [216/1701]		Uniprot (A0A1W4XUV5)|Interpro (A0A1W4XUV5)	KEGG (sfm:108919643)|KEGG GM (sfm:108919643)	Interpro (IPR005533)|Interpro (IPR000884)|Interpro (IPR036383)|Pfam (PF03782)|Pfam (PF00090)	NCBI (1083407427)	6.25e-29	861	0.686	0.515	XM_020745077	142.851		PREDICTED: Orbicella faveolata uncharacterized LOC110039904 (LOC110039904), mRNA	1176123895	0.472	438	PREDICTED: Orbicella faveolata	0.258	481	44	442	Eukaryota; Metazoa; Cnidaria; Anthozoa; Hexacorallia; Scleractinia; Faviina; Merulinidae; Orbicella
Morphospecies	LOCUS_6036_TRANSCRIPT_4/6_CONFIDENCE_0.773_LENGTH_4456	4160	0.555387	1.39e-10	891	Type I inositol 145-trisphosphate 5-phosphatase	19.98% [891/4459]	GO:0004445 - inositol-polyphosphate 5-phosphatase activity|GO:0046856 - phosphatidylinositol dephosphorylation	Uniprot (A0A2B4RNA5)|Interpro (A0A2B4RNA5)		Interpro (IPR036691)|Interpro (IPR039737)|Interpro (IPR000300)	EMBL (LSMT01000447)	0	2612	0.776	0.396	XM_015906386	1039.13		PREDICTED: Acropora digitifera type I inositol 1,4,5-trisphosphate 5-phosphatase-like (LOC107340984), transcript variant X2, mRNA	1005449294	0.535	1309	PREDICTED: Acropora digitifera	0.2938	1384	76	1312	Eukaryota; Metazoa; Cnidaria; Anthozoa; Hexacorallia; Scleractinia; Astrocoeniina; Acroporidae; Acropora
Morphospecies	LOCUS_24794_TRANSCRIPT_1/1_CONFIDENCE_1.000_LENGTH_652	88	0.513937	1.7e-10	345	Uncharacterized protein	52.67% [345/655]		Uniprot (A0A2B4SN25)|Interpro (A0A2B4SN25)			EMBL (LSMT01000060)	1.78e-62	668	0.766	0.425	XM_020768103	251.955		PREDICTED: Orbicella faveolata uncharacterized LOC110061263 (LOC110061263), mRNA	1176105809	0.639	334	PREDICTED: Orbicella faveolata	0.5123	438	105	334	Eukaryota; Metazoa; Cnidaria; Anthozoa; Hexacorallia; Scleractinia; Faviina; Merulinidae; Orbicella
Morphospecies	LOCUS_18766_TRANSCRIPT_4/9_CONFIDENCE_0.525_LENGTH_980	191	0.513159	1.78e-10	0		0.00% [0/983]						2.24e-06	102	0.882	0.51	XM_020755947	66.2076		PREDICTED: Orbicella faveolata endothelin-converting enzyme 1-like (LOC110050079), mRNA	1176082870	0.217	51	PREDICTED: Orbicella faveolata	0.052	185	135	51	Eukaryota; Metazoa; Cnidaria; Anthozoa; Hexacorallia; Scleractinia; Faviina; Merulinidae; Orbicella
Morphospecies	LOCUS_1162_TRANSCRIPT_9/10_CONFIDENCE_0.500_LENGTH_2707	677	0.51204	1.9e-10	189	Predicted protein	6.97% [189/2710]	GO:0000784 - nuclear chromosome telomeric region|GO:0005634 - nucleus|GO:0005654 - nucleoplasm|GO:0010833 - telomere maintenance via telomere lengthening|GO:0016233 - telomere capping|GO:0032211 - negative regulation of telomere maintenance via telomerase|GO:0042162 - telomeric DNA binding|GO:0043047 - single-stranded telomeric DNA binding|GO:1990879 - CST complex	Uniprot (A7SNF1)|Interpro (A7SNF1)	KEGG (nve:NEMVE_v1g246365)|KEGG GM (nve:NEMVE_v1g246365)	Interpro (IPR040260)	NCBI (156365876)|EMBL (DS469719)	5.52e-146	852	0.881	0.376	XM_015913156	532.378		PREDICTED: Acropora digitifera uncharacterized LOC107347259 (LOC107347259), mRNA	1005463243	0.519	428	PREDICTED: Acropora digitifera	0.1566	2641	2218	429	Eukaryota; Metazoa; Cnidaria; Anthozoa; Hexacorallia; Scleractinia; Astrocoeniina; Acroporidae; Acropora
Morphospecies	LOCUS_18060_TRANSCRIPT_1/2_CONFIDENCE_0.750_LENGTH_1698	272	0.51204	1.9e-10	216	isthmin-2-like isoform X1	12.70% [216/1701]		Uniprot (A0A1W4XUV5)|Interpro (A0A1W4XUV5)	KEGG (sfm:108919643)|KEGG GM (sfm:108919643)	Interpro (IPR005533)|Interpro (IPR000884)|Interpro (IPR036383)|Pfam (PF03782)|Pfam (PF00090)	NCBI (1083407427)	6.25e-29	861	0.686	0.515	XM_020745078	142.851		PREDICTED: Orbicella faveolata uncharacterized LOC110039904 (LOC110039904), mRNA	1176123895	0.472	438	PREDICTED: Orbicella faveolata	0.258	481	44	442	Eukaryota; Metazoa; Cnidaria; Anthozoa; Hexacorallia; Scleractinia; Faviina; Merulinidae; Orbicella
Morphospecies	LOCUS_18060_TRANSCRIPT_1/2_CONFIDENCE_0.750_LENGTH_1698	284	0.51204	1.9e-10	216	isthmin-2-like isoform X1	12.70% [216/1701]		Uniprot (A0A1W4XUV5)|Interpro (A0A1W4XUV5)	KEGG (sfm:108919643)|KEGG GM (sfm:108919643)	Interpro (IPR005533)|Interpro (IPR000884)|Interpro (IPR036383)|Pfam (PF03782)|Pfam (PF00090)	NCBI (1083407427)	6.25e-29	861	0.686	0.515	XM_020745079	142.851		PREDICTED: Orbicella faveolata uncharacterized LOC110039904 (LOC110039904), mRNA	1176123895	0.472	438	PREDICTED: Orbicella faveolata	0.258	481	44	442	Eukaryota; Metazoa; Cnidaria; Anthozoa; Hexacorallia; Scleractinia; Faviina; Merulinidae; Orbicella
Morphospecies	LOCUS_18060_TRANSCRIPT_1/2_CONFIDENCE_0.750_LENGTH_1698	296	0.51204	1.9e-10	216	isthmin-2-like isoform X1	12.70% [216/1701]		Uniprot (A0A1W4XUV5)|Interpro (A0A1W4XUV5)	KEGG (sfm:108919643)|KEGG GM (sfm:108919643)	Interpro (IPR005533)|Interpro (IPR000884)|Interpro (IPR036383)|Pfam (PF03782)|Pfam (PF00090)	NCBI (1083407427)	6.25e-29	861	0.686	0.515	XM_020745080	142.851		PREDICTED: Orbicella faveolata uncharacterized LOC110039904 (LOC110039904), mRNA	1176123895	0.472	438	PREDICTED: Orbicella faveolata	0.258	481	44	442	Eukaryota; Metazoa; Cnidaria; Anthozoa; Hexacorallia; Scleractinia; Faviina; Merulinidae; Orbicella
Morphospecies	LOCUS_18060_TRANSCRIPT_1/2_CONFIDENCE_0.750_LENGTH_1698	329	0.51204	1.9e-10	216	isthmin-2-like isoform X1	12.70% [216/1701]		Uniprot (A0A1W4XUV5)|Interpro (A0A1W4XUV5)	KEGG (sfm:108919643)|KEGG GM (sfm:108919643)	Interpro (IPR005533)|Interpro (IPR000884)|Interpro (IPR036383)|Pfam (PF03782)|Pfam (PF00090)	NCBI (1083407427)	6.25e-29	861	0.686	0.515	XM_020745081	142.851		PREDICTED: Orbicella faveolata uncharacterized LOC110039904 (LOC110039904), mRNA	1176123895	0.472	438	PREDICTED: Orbicella faveolata	0.258	481	44	442	Eukaryota; Metazoa; Cnidaria; Anthozoa; Hexacorallia; Scleractinia; Faviina; Merulinidae; Orbicella
Morphospecies	LOCUS_18060_TRANSCRIPT_1/2_CONFIDENCE_0.750_LENGTH_1698	456	0.51204	1.9e-10	216	isthmin-2-like isoform X1	12.70% [216/1701]		Uniprot (A0A1W4XUV5)|Interpro (A0A1W4XUV5)	KEGG (sfm:108919643)|KEGG GM (sfm:108919643)	Interpro (IPR005533)|Interpro (IPR000884)|Interpro (IPR036383)|Pfam (PF03782)|Pfam (PF00090)	NCBI (1083407427)	6.25e-29	861	0.686	0.515	XM_020745082	142.851		PREDICTED: Orbicella faveolata uncharacterized LOC110039904 (LOC110039904), mRNA	1176123895	0.472	438	PREDICTED: Orbicella faveolata	0.258	481	44	442	Eukaryota; Metazoa; Cnidaria; Anthozoa; Hexacorallia; Scleractinia; Faviina; Merulinidae; Orbicella
Morphospecies	LOCUS_6472_TRANSCRIPT_2/3_CONFIDENCE_0.467_LENGTH_1212	473	0.509095	2.27e-10	0		0.00% [0/1215]						9.12	74	0.865	0.459	CP011902	45.4688		Ovis canadensis canadensis isolate 43U chromosome 17 sequence	850491151	0.198	37	Ovis canadensis	0.0305	1072	1036	37	Eukaryota; Metazoa; Chordata; Craniata; Vertebrata; Euteleostomi; Mammalia; Eutheria; Laurasiatheria; Cetartiodactyla; Ruminantia; Pecora; Bovidae; Caprinae; Ovis
Morphospecies	LOCUS_3667_TRANSCRIPT_1/4_CONFIDENCE_0.700_LENGTH_1216	178	0.544958	2.66e-10	630	Sulfotransferase 1C2	51.68% [630/1219]	GO:0008146 - sulfotransferase activity	Uniprot (A0A2B4S1B1)|Interpro (A0A2B4S1B1)		Interpro (IPR027417)|Interpro (IPR000863)|Pfam (PF00685)	EMBL (LSMT01000199)	2.97e-126	1782	0.719	0.415	XM_022938007	465.654		PREDICTED: Stylophora pistillata sulfotransferase 1C2-like (LOC111332632), transcript variant X2, mRNA	1270062334	0.726	891	PREDICTED: Stylophora pistillata	0.7327	978	88	893	Eukaryota; Metazoa; Cnidaria; Anthozoa; Hexacorallia; Scleractinia; Astrocoeniina; Pocilloporidae; Stylophora
Morphospecies	LOCUS_3667_TRANSCRIPT_1/4_CONFIDENCE_0.700_LENGTH_1216	139	0.54469	2.71e-10	630	Sulfotransferase 1C2	51.68% [630/1219]	GO:0008146 - sulfotransferase activity	Uniprot (A0A2B4S1B1)|Interpro (A0A2B4S1B1)		Interpro (IPR027417)|Interpro (IPR000863)|Pfam (PF00685)	EMBL (LSMT01000199)	2.97e-126	1782	0.719	0.415	XM_022938008	465.654		PREDICTED: Stylophora pistillata sulfotransferase 1C2-like (LOC111332632), transcript variant X2, mRNA	1270062334	0.726	891	PREDICTED: Stylophora pistillata	0.7327	978	88	893	Eukaryota; Metazoa; Cnidaria; Anthozoa; Hexacorallia; Scleractinia; Astrocoeniina; Pocilloporidae; Stylophora
Morphospecies	LOCUS_3667_TRANSCRIPT_1/4_CONFIDENCE_0.700_LENGTH_1216	184	0.54469	2.71e-10	630	Sulfotransferase 1C2	51.68% [630/1219]	GO:0008146 - sulfotransferase activity	Uniprot (A0A2B4S1B1)|Interpro (A0A2B4S1B1)		Interpro (IPR027417)|Interpro (IPR000863)|Pfam (PF00685)	EMBL (LSMT01000199)	2.97e-126	1782	0.719	0.415	XM_022938009	465.654		PREDICTED: Stylophora pistillata sulfotransferase 1C2-like (LOC111332632), transcript variant X2, mRNA	1270062334	0.726	891	PREDICTED: Stylophora pistillata	0.7327	978	88	893	Eukaryota; Metazoa; Cnidaria; Anthozoa; Hexacorallia; Scleractinia; Astrocoeniina; Pocilloporidae; Stylophora
Morphospecies	LOCUS_23079_TRANSCRIPT_1/1_CONFIDENCE_1.000_LENGTH_250	96	0.54118	3.36e-10	0		0.00% [0/253]						na	na	na	na	na	na	na	na	na	na	na	na	na	na	na	na	na	na
Morphospecies	LOCUS_51493_TRANSCRIPT_1/1_CONFIDENCE_1.000_LENGTH_3193	471	0.541185	3.36e-10	1296	Betabeta-carotene 9'10'-oxygenase	40.55% [1296/3196]	GO:0004930 - G protein-coupled receptor activity|GO:0016021 - integral component of membrane|GO:0016702 - oxidoreductase activity acting on single donors with incorporation of molecular oxygen incorporation of two atoms of oxygen|GO:0046872 - metal ion binding	Uniprot (A0A2B4RKH3)|Interpro (A0A2B4RKH3)		Interpro (IPR004294)|Interpro (IPR000276)|Interpro (IPR017452)|Pfam (PF00001)|Pfam (PF03055)	EMBL (LSMT01000430)	0	3129	0.783	0.532	XM_020775251	1284.38		PREDICTED: Orbicella faveolata beta,beta-carotene 15,15'-dioxygenase-like (LOC110067907), transcript variant X2, mRNA	1176119328	0.637	1569	PREDICTED: Orbicella faveolata	0.4914	1614	46	1573	Eukaryota; Metazoa; Cnidaria; Anthozoa; Hexacorallia; Scleractinia; Faviina; Merulinidae; Orbicella
Morphospecies	LOCUS_7002_TRANSCRIPT_1/1_CONFIDENCE_1.000_LENGTH_7517	1208	0.540413	3.52e-10	5181	CAP-Gly domain-containing linker protein 1	68.90% [5181/7520]	GO:0005576 - extracellular region|GO:0006030 - chitin metabolic process|GO:0008061 - chitin binding|GO:0016021 - integral component of membrane	Uniprot (A0A2B4SBR6)|Interpro (A0A2B4SBR6)		Interpro (IPR002557)|Interpro (IPR039181)|Interpro (IPR009030)|Interpro (IPR001368)|Interpro (IPR011641)	EMBL (LSMT01000117)	0	13835	0.787	0.499	XM_020747392	5836.09		PREDICTED: Orbicella faveolata uncharacterized LOC110042058 (LOC110042058), transcript variant X3, mRNA	1176065692	0.855	6934	PREDICTED: Orbicella faveolata	0.9224	6934	1	6949	Eukaryota; Metazoa; Cnidaria; Anthozoa; Hexacorallia; Scleractinia; Faviina; Merulinidae; Orbicella
Morphospecies	LOCUS_7169_TRANSCRIPT_1/4_CONFIDENCE_0.727_LENGTH_2978	2553	0.500797	3.68e-10	1296	Serine/threonine-protein kinase LMTK1	43.48% [1296/2981]	GO:0004672 - protein kinase activity|GO:0005524 - ATP binding|GO:0016021 - integral component of membrane	Uniprot (A0A2B4RSH6)|Interpro (A0A2B4RSH6)		Interpro (IPR011009)|Interpro (IPR000719)|Interpro (IPR017441)|Interpro (IPR001245)|Interpro (IPR008266)|Pfam (PF07714)	EMBL (LSMT01000345)	0	3981	0.717	0.453	XM_020753672	1035.52		PREDICTED: Orbicella faveolata NT-3 growth factor receptor-like (LOC110047919), mRNA	1176057969	0.691	1998	PREDICTED: Orbicella faveolata	0.6659	2014	32	2027	Eukaryota; Metazoa; Cnidaria; Anthozoa; Hexacorallia; Scleractinia; Faviina; Merulinidae; Orbicella
Morphospecies	LOCUS_2152_TRANSCRIPT_4/5_CONFIDENCE_0.667_LENGTH_1733	897	0.538891	3.86e-10	165	Poly(RC)-binding protein 3	9.50% [165/1736]	GO:0003723 - RNA binding	Uniprot (A0A2B4T0A2)|Interpro (A0A2B4T0A2)		Interpro (IPR004087)|Interpro (IPR004088)|Interpro (IPR036612)|Pfam (PF00013)	EMBL (LSMT01000001)	3.76e-57	516	0.81	0.471	XM_020759537	236.626		PREDICTED: Orbicella faveolata heterogeneous nuclear ribonucleoprotein K-like (LOC110053319), transcript variant X2, mRNA	1176089630	0.48	261	PREDICTED: Orbicella faveolata	0.1506	347	87	263	Eukaryota; Metazoa; Cnidaria; Anthozoa; Hexacorallia; Scleractinia; Faviina; Merulinidae; Orbicella
Morphospecies	LOCUS_2152_TRANSCRIPT_4/5_CONFIDENCE_0.667_LENGTH_1733	910	0.538891	3.86e-10	165	Poly(RC)-binding protein 3	9.50% [165/1736]	GO:0003723 - RNA binding	Uniprot (A0A2B4T0A2)|Interpro (A0A2B4T0A2)		Interpro (IPR004087)|Interpro (IPR004088)|Interpro (IPR036612)|Pfam (PF00013)	EMBL (LSMT01000001)	3.76e-57	516	0.81	0.471	XM_020759538	236.626		PREDICTED: Orbicella faveolata heterogeneous nuclear ribonucleoprotein K-like (LOC110053319), transcript variant X2, mRNA	1176089630	0.48	261	PREDICTED: Orbicella faveolata	0.1506	347	87	263	Eukaryota; Metazoa; Cnidaria; Anthozoa; Hexacorallia; Scleractinia; Faviina; Merulinidae; Orbicella
Morphospecies	LOCUS_7169_TRANSCRIPT_1/4_CONFIDENCE_0.727_LENGTH_2978	2427	0.538631	3.92e-10	1296	Serine/threonine-protein kinase LMTK1	43.48% [1296/2981]	GO:0004672 - protein kinase activity|GO:0005524 - ATP binding|GO:0016021 - integral component of membrane	Uniprot (A0A2B4RSH6)|Interpro (A0A2B4RSH6)		Interpro (IPR011009)|Interpro (IPR000719)|Interpro (IPR017441)|Interpro (IPR001245)|Interpro (IPR008266)|Pfam (PF07714)	EMBL (LSMT01000345)	0	3981	0.717	0.453	XM_020753673	1035.52		PREDICTED: Orbicella faveolata NT-3 growth factor receptor-like (LOC110047919), mRNA	1176057969	0.691	1998	PREDICTED: Orbicella faveolata	0.6659	2014	32	2027	Eukaryota; Metazoa; Cnidaria; Anthozoa; Hexacorallia; Scleractinia; Faviina; Merulinidae; Orbicella
Morphospecies	LOCUS_11476_TRANSCRIPT_1/2_CONFIDENCE_0.571_LENGTH_1504	729	0.538241	4.01e-10	417	Ras-related protein RABD2a	27.67% [417/1507]	GO:0003924 - GTPase activity|GO:0005525 - GTP binding	Uniprot (A0A2B4S4A0)|Interpro (A0A2B4S4A0)		Interpro (IPR027417)|Interpro (IPR005225)|Interpro (IPR001806)|Pfam (PF00071)	EMBL (LSMT01000194)	4.24e-100	968	0.773	0.419	XM_027187491	378.19		PREDICTED: Pocillopora damicornis ras-related protein RABD2a-like (LOC113671280), mRNA	1524871858	0.547	484	PREDICTED: Pocillopora damicornis	0.3218	1486	1003	484	Eukaryota; Metazoa; Cnidaria; Anthozoa; Hexacorallia; Scleractinia; Astrocoeniina; Pocilloporidae; Pocillopora
Morphospecies	LOCUS_43549_TRANSCRIPT_3/5_CONFIDENCE_0.600_LENGTH_1031	534	0.536219	4.54e-10	252	Tumor necrosis factor ligand superfamily member 15	24.37% [252/1034]	GO:0005164 - tumor necrosis factor receptor binding|GO:0006955 - immune response|GO:0016020 - membrane	Uniprot (A0A2B4RU00)|Interpro (A0A2B4RU00)		Interpro (IPR006052)|Interpro (IPR008983)|Pfam (PF00229)	EMBL (LSMT01000324)	3.08e-30	393	0.766	0.464	XM_027194376	145.556		PREDICTED: Pocillopora damicornis complement C1q tumor necrosis factor-related protein 3-like (LOC113677558), mRNA	1524884760	0.479	197	PREDICTED: Pocillopora damicornis	0.1911	781	585	197	Eukaryota; Metazoa; Cnidaria; Anthozoa; Hexacorallia; Scleractinia; Astrocoeniina; Pocilloporidae; Pocillopora
Morphospecies	LOCUS_11840_TRANSCRIPT_1/4_CONFIDENCE_0.700_LENGTH_3037	2304	0.533088	5.48e-10	876	Predicted protein	28.82% [876/3040]		Uniprot (A7S8L6)|Interpro (A7S8L6)	KEGG (nve:NEMVE_v1g108828)|KEGG GM (nve:NEMVE_v1g108828)	Interpro (IPR015943)|Interpro (IPR001680)|Interpro (IPR017986)|Interpro (IPR036322)|Pfam (PF00400)	NCBI (156380939)|EMBL (DS469598)	0	2734	0.799	0.436	XM_027203876	1218.56		PREDICTED: Pocillopora damicornis DDB1- and CUL4-associated factor 8-like (LOC113686273), mRNA	1524902634	0.624	1367	PREDICTED: Pocillopora damicornis	0.4501	1554	188	1371	Eukaryota; Metazoa; Cnidaria; Anthozoa; Hexacorallia; Scleractinia; Astrocoeniina; Pocilloporidae; Pocillopora
Morphospecies	LOCUS_11840_TRANSCRIPT_1/4_CONFIDENCE_0.700_LENGTH_3037	2314	0.533088	5.48e-10	876	Predicted protein	28.82% [876/3040]		Uniprot (A7S8L6)|Interpro (A7S8L6)	KEGG (nve:NEMVE_v1g108828)|KEGG GM (nve:NEMVE_v1g108828)	Interpro (IPR015943)|Interpro (IPR001680)|Interpro (IPR017986)|Interpro (IPR036322)|Pfam (PF00400)	NCBI (156380939)|EMBL (DS469598)	0	2734	0.799	0.436	XM_027203876	1218.56		PREDICTED: Pocillopora damicornis DDB1- and CUL4-associated factor 8-like (LOC113686273), mRNA	1524902634	0.624	1367	PREDICTED: Pocillopora damicornis	0.4501	1554	188	1371	Eukaryota; Metazoa; Cnidaria; Anthozoa; Hexacorallia; Scleractinia; Astrocoeniina; Pocilloporidae; Pocillopora
Morphospecies	LOCUS_44047_TRANSCRIPT_1/1_CONFIDENCE_1.000_LENGTH_696	588	0.531486	6.03e-10	192	XK-related protein	27.47% [192/699]	GO:0016021 - integral component of membrane	Uniprot (H3CJ44)|Interpro (H3CJ44)		Interpro (IPR018629)|Pfam (PF09815)		3.03e-47	1003	0.69	0.468	XM_020768659	201.46		PREDICTED: Orbicella faveolata XK-related protein 8-like (LOC110061801), mRNA	1176106865	0.702	506	PREDICTED: Orbicella faveolata	0.7141	695	199	510	Eukaryota; Metazoa; Cnidaria; Anthozoa; Hexacorallia; Scleractinia; Faviina; Merulinidae; Orbicella
Morphospecies	LOCUS_20836_TRANSCRIPT_1/1_CONFIDENCE_1.000_LENGTH_2086	1809	0.529701	6.71e-10	54	Uncharacterized protein	2.58% [54/2089]		Uniprot (A0A0T7QT94_BORPT)|Interpro (A0A0T7QT94_BORPT)			EMBL (CGHH01000020)	6.76e-112	727	0.858	0.375	XM_015923671	418.766		PREDICTED: Acropora digitifera protein MAATS1-like (LOC107357028), transcript variant X2, mRNA	1005485094	0.516	365	PREDICTED: Acropora digitifera	0.1735	851	490	365	Eukaryota; Metazoa; Cnidaria; Anthozoa; Hexacorallia; Scleractinia; Astrocoeniina; Acroporidae; Acropora
Morphospecies	LOCUS_39824_TRANSCRIPT_1/1_CONFIDENCE_1.000_LENGTH_305	138	0.527431	7.67e-10	0		0.00% [0/308]						7.31	82	0.829	0.439	LN590714	43.6655	common carp	Cyprinus carpio genome assembly common carp genome, scaffold: LG27, chromosome: 27	685042189	0.232	41	Cyprinus carpio	0.1344	269	229	41	Eukaryota; Metazoa; Chordata; Craniata; Vertebrata; Euteleostomi; Actinopterygii; Neopterygii; Teleostei; Ostariophysi; Cypriniformes; Cyprinidae; Cyprinus
Morphospecies	LOCUS_934_TRANSCRIPT_8/12_CONFIDENCE_0.286_LENGTH_4595	1479	0.526637	8.04e-10	1344	Uncharacterized protein	29.23% [1344/4598]	GO:0016021 - integral component of membrane	Uniprot (A0A2B4SPS8)|Interpro (A0A2B4SPS8)		Interpro (IPR006626)|Interpro (IPR011050)	EMBL (LSMT01000047)	0	3341	0.7	0.444	XM_020750164	715.42		PREDICTED: Orbicella faveolata uncharacterized LOC110044600 (LOC110044600), mRNA	1176057334	0.532	1672	PREDICTED: Orbicella faveolata	0.3632	2606	938	1697	Eukaryota; Metazoa; Cnidaria; Anthozoa; Hexacorallia; Scleractinia; Faviina; Merulinidae; Orbicella
Morphospecies	LOCUS_934_TRANSCRIPT_8/12_CONFIDENCE_0.286_LENGTH_4595	1484	0.526637	8.04e-10	1344	Uncharacterized protein	29.23% [1344/4598]	GO:0016021 - integral component of membrane	Uniprot (A0A2B4SPS8)|Interpro (A0A2B4SPS8)		Interpro (IPR006626)|Interpro (IPR011050)	EMBL (LSMT01000047)	0	3341	0.7	0.444	XM_020750165	715.42		PREDICTED: Orbicella faveolata uncharacterized LOC110044600 (LOC110044600), mRNA	1176057334	0.532	1672	PREDICTED: Orbicella faveolata	0.3632	2606	938	1697	Eukaryota; Metazoa; Cnidaria; Anthozoa; Hexacorallia; Scleractinia; Faviina; Merulinidae; Orbicella
Morphospecies	LOCUS_26698_TRANSCRIPT_1/1_CONFIDENCE_1.000_LENGTH_709	239	0.526151	8.28e-10	0		0.00% [0/712]						na	na	na	na	na	na	na	na	na	na	na	na	na	na	na	na	na	na
Morphospecies	LOCUS_4229_TRANSCRIPT_3/3_CONFIDENCE_0.600_LENGTH_1193	958	0.526151	8.28e-10	363	Ras-related protein Rab-9A	30.35% [363/1196]	GO:0003924 - GTPase activity|GO:0005525 - GTP binding	Uniprot (A0A2B4RZF2)|Interpro (A0A2B4RZF2)		Interpro (IPR027417)|Interpro (IPR005225)|Interpro (IPR001806)|Pfam (PF00071)	EMBL (LSMT01000194)	3.8e-74	890	0.747	0.411	XM_020775270	292.53		PREDICTED: Orbicella faveolata ras-related protein Rab-43-like (LOC110067921), mRNA	1176119367	0.56	445	PREDICTED: Orbicella faveolata	0.373	1193	749	447	Eukaryota; Metazoa; Cnidaria; Anthozoa; Hexacorallia; Scleractinia; Faviina; Merulinidae; Orbicella
Morphospecies	LOCUS_4229_TRANSCRIPT_3/3_CONFIDENCE_0.600_LENGTH_1193	975	0.526151	8.28e-10	363	Ras-related protein Rab-9A	30.35% [363/1196]	GO:0003924 - GTPase activity|GO:0005525 - GTP binding	Uniprot (A0A2B4RZF2)|Interpro (A0A2B4RZF2)		Interpro (IPR027417)|Interpro (IPR005225)|Interpro (IPR001806)|Pfam (PF00071)	EMBL (LSMT01000194)	3.8e-74	890	0.747	0.411	XM_020775271	292.53		PREDICTED: Orbicella faveolata ras-related protein Rab-43-like (LOC110067921), mRNA	1176119367	0.56	445	PREDICTED: Orbicella faveolata	0.373	1193	749	447	Eukaryota; Metazoa; Cnidaria; Anthozoa; Hexacorallia; Scleractinia; Faviina; Merulinidae; Orbicella
Morphospecies	LOCUS_934_TRANSCRIPT_8/12_CONFIDENCE_0.286_LENGTH_4595	1434	0.526151	8.28e-10	1344	Uncharacterized protein	29.23% [1344/4598]	GO:0016021 - integral component of membrane	Uniprot (A0A2B4SPS8)|Interpro (A0A2B4SPS8)		Interpro (IPR006626)|Interpro (IPR011050)	EMBL (LSMT01000047)	0	3341	0.7	0.444	XM_020750166	715.42		PREDICTED: Orbicella faveolata uncharacterized LOC110044600 (LOC110044600), mRNA	1176057334	0.532	1672	PREDICTED: Orbicella faveolata	0.3632	2606	938	1697	Eukaryota; Metazoa; Cnidaria; Anthozoa; Hexacorallia; Scleractinia; Faviina; Merulinidae; Orbicella
Morphospecies	LOCUS_934_TRANSCRIPT_8/12_CONFIDENCE_0.286_LENGTH_4595	1455	0.526151	8.28e-10	1344	Uncharacterized protein	29.23% [1344/4598]	GO:0016021 - integral component of membrane	Uniprot (A0A2B4SPS8)|Interpro (A0A2B4SPS8)		Interpro (IPR006626)|Interpro (IPR011050)	EMBL (LSMT01000047)	0	3341	0.7	0.444	XM_020750167	715.42		PREDICTED: Orbicella faveolata uncharacterized LOC110044600 (LOC110044600), mRNA	1176057334	0.532	1672	PREDICTED: Orbicella faveolata	0.3632	2606	938	1697	Eukaryota; Metazoa; Cnidaria; Anthozoa; Hexacorallia; Scleractinia; Faviina; Merulinidae; Orbicella
Morphospecies	LOCUS_26952_TRANSCRIPT_1/1_CONFIDENCE_1.000_LENGTH_2460	527	0.525272	8.72e-10	1092	Tether containing UBX domain for GLUT4	44.34% [1092/2463]	GO:0007165 - signal transduction	Uniprot (A0A2B4S296)|Interpro (A0A2B4S296)		Interpro (IPR003116)|Interpro (IPR021569)|Interpro (IPR029071)|Interpro (IPR000626)|Interpro (IPR001012)|Pfam (PF11470)|Pfam (PF00789)	EMBL (LSMT01000216)	0	3065	0.727	0.417	XM_027201215	854.28		PREDICTED: Pocillopora damicornis tether containing UBX domain for GLUT4-like (LOC113683925), transcript variant X1, mRNA	1524897666	0.675	1534	PREDICTED: Pocillopora damicornis	0.6236	2460	927	1554	Eukaryota; Metazoa; Cnidaria; Anthozoa; Hexacorallia; Scleractinia; Astrocoeniina; Pocilloporidae; Pocillopora
Morphospecies	LOCUS_30821_TRANSCRIPT_3/4_CONFIDENCE_0.778_LENGTH_3444	979	0.525224	8.74e-10	648	Importin-7	18.80% [648/3447]	GO:0005634 - nucleus|GO:0006886 - intracellular protein transport|GO:0008536 - Ran GTPase binding	Uniprot (A0A2B4RQT5)|Interpro (A0A2B4RQT5)		Interpro (IPR011989)|Interpro (IPR016024)|Interpro (IPR001494)|Interpro (IPR013713)|Pfam (PF08506)|Pfam (PF03810)	EMBL (LSMT01000396)	0	1672	0.783	0.459	XM_020768721	692.878		PREDICTED: Orbicella faveolata importin-7-like (LOC110061860), mRNA	1176106983	0.513	836	PREDICTED: Orbicella faveolata	0.2427	836	1	836	Eukaryota; Metazoa; Cnidaria; Anthozoa; Hexacorallia; Scleractinia; Faviina; Merulinidae; Orbicella
Morphospecies	LOCUS_43549_TRANSCRIPT_3/5_CONFIDENCE_0.600_LENGTH_1031	616	0.524975	8.87e-10	252	Tumor necrosis factor ligand superfamily member 15	24.37% [252/1034]	GO:0005164 - tumor necrosis factor receptor binding|GO:0006955 - immune response|GO:0016020 - membrane	Uniprot (A0A2B4RU00)|Interpro (A0A2B4RU00)		Interpro (IPR006052)|Interpro (IPR008983)|Pfam (PF00229)	EMBL (LSMT01000324)	3.08e-30	393	0.766	0.464	XM_027194377	145.556		PREDICTED: Pocillopora damicornis complement C1q tumor necrosis factor-related protein 3-like (LOC113677558), mRNA	1524884760	0.479	197	PREDICTED: Pocillopora damicornis	0.1911	781	585	197	Eukaryota; Metazoa; Cnidaria; Anthozoa; Hexacorallia; Scleractinia; Astrocoeniina; Pocilloporidae; Pocillopora
Morphospecies	LOCUS_64_TRANSCRIPT_3/3_CONFIDENCE_0.929_LENGTH_5529	2716	0.52411	9.34e-10	2259	Dystroglycan	40.84% [2259/5532]	GO:0005509 - calcium ion binding|GO:0007016 - cytoskeletal anchoring at plasma membrane|GO:0016010 - dystrophin-associated glycoprotein complex|GO:0016021 - integral component of membrane	Uniprot (A0A2B4SYH5)|Interpro (A0A2B4SYH5)		Interpro (IPR027468)|Interpro (IPR041631)|Interpro (IPR006644)|Interpro (IPR015919)|Interpro (IPR008465)|Interpro (IPR013783)|Interpro (IPR030398)|Pfam (PF18424)|Pfam (PF05454)	EMBL (LSMT01000005)	0	3428	0.693	0.479	XM_020749432	762.308		PREDICTED: Orbicella faveolata uncharacterized LOC110043928 (LOC110043928), mRNA	1176070433	0.507	1771	PREDICTED: Orbicella faveolata	0.3203	2177	407	1788	Eukaryota; Metazoa; Cnidaria; Anthozoa; Hexacorallia; Scleractinia; Faviina; Merulinidae; Orbicella
Morphospecies	LOCUS_7167_TRANSCRIPT_1/1_CONFIDENCE_1.000_LENGTH_2658	217	0.484047	9.58e-10	1335	Tetratricopeptide repeat protein 24	50.23% [1335/2658]		Uniprot (A0A2B4SM20)|Interpro (A0A2B4SM20)		Interpro (IPR013026)|Interpro (IPR011990)|Interpro (IPR024812)|Interpro (IPR019734)|Pfam (PF13181)	EMBL (LSMT01000043)	0	3657	0.732	0.436	XM_020771166	1077.9		PREDICTED: Orbicella faveolata tetratricopeptide repeat protein 24-like (LOC110064158), mRNA	1176111644	0.713	1845	PREDICTED: Orbicella faveolata	0.6941	2114	270	1864	Eukaryota; Metazoa; Cnidaria; Anthozoa; Hexacorallia; Scleractinia; Faviina; Merulinidae; Orbicella
Morphospecies	LOCUS_18841_TRANSCRIPT_2/3_CONFIDENCE_0.714_LENGTH_1519	657	0.523249	9.82e-10	513	Kappa-type opioid receptor	33.71% [513/1522]	GO:0004930 - G protein-coupled receptor activity|GO:0016021 - integral component of membrane	Uniprot (A0A2B4SKQ4)|Interpro (A0A2B4SKQ4)		Interpro (IPR000276)|Interpro (IPR017452)|Pfam (PF00001)	EMBL (LSMT01000038)	1.71e-16	442	0.707	0.475	XM_020767379	101.373		PREDICTED: Orbicella faveolata prolactin-releasing peptide receptor-like (LOC110060588), transcript variant X3, mRNA	1176104452	0.176	221	PREDICTED: Orbicella faveolata	0.1455	1023	803	222	Eukaryota; Metazoa; Cnidaria; Anthozoa; Hexacorallia; Scleractinia; Faviina; Merulinidae; Orbicella
Morphospecies	LOCUS_9993_TRANSCRIPT_1/1_CONFIDENCE_1.000_LENGTH_674	169	0.483329	9.98e-10	60	Predicted protein	8.86% [60/677]	GO:0007224 - smoothened signaling pathway|GO:0016021 - integral component of membrane	Uniprot (A7RP59)|Interpro (A7RP59)	KEGG (nve:NEMVE_v1g199991)|KEGG GM (nve:NEMVE_v1g199991)	Interpro (IPR030223)|Interpro (IPR003392)|Interpro (IPR000731)|Pfam (PF02460)	NCBI (156400150)|EMBL (DS469524)	1.16e-20	260	0.792	0.538	XM_020745124	113.997		PREDICTED: Orbicella faveolata protein dispatched homolog 3-like (LOC110039942), mRNA	1176123986	0.243	130	PREDICTED: Orbicella faveolata	0.1929	673	544	130	Eukaryota; Metazoa; Cnidaria; Anthozoa; Hexacorallia; Scleractinia; Faviina; Merulinidae; Orbicella
Morphospecies	LOCUS_10076_TRANSCRIPT_8/10_CONFIDENCE_0.241_LENGTH_1506	602	0.521991	1.06e-09	282	Short transient receptor potential channel 5	18.69% [282/1509]	GO:0005262 - calcium channel activity|GO:0016021 - integral component of membrane	Uniprot (A0A2B4RXB8)|Interpro (A0A2B4RXB8)		Interpro (IPR005821)|Interpro (IPR002153)|Pfam (PF00520)	EMBL (LSMT01000299)	4.53e-49	570	0.761	0.442	XM_022933952	208.674		PREDICTED: Stylophora pistillata short transient receptor potential channel 4-like (LOC111329297), transcript variant X6, mRNA	1270054773	0.475	285	PREDICTED: Stylophora pistillata	0.1892	1409	1125	285	Eukaryota; Metazoa; Cnidaria; Anthozoa; Hexacorallia; Scleractinia; Astrocoeniina; Pocilloporidae; Stylophora
Morphospecies	LOCUS_13994_TRANSCRIPT_3/3_CONFIDENCE_0.667_LENGTH_847	786	0.521991	1.06e-09	126	Carbohydrate sulfotransferase	14.82% [126/850]	GO:0000139 - Golgi membrane|GO:0008146 - sulfotransferase activity|GO:0016021 - integral component of membrane|GO:0016051 - carbohydrate biosynthetic process	Uniprot (A0A2B4SWJ9)|Interpro (A0A2B4SWJ9)		Interpro (IPR018011)|Interpro (IPR005331)|Pfam (PF03567)	EMBL (LSMT01000011)	3.05e-29	482	0.73	0.407	XM_015900265	142.851		PREDICTED: Acropora digitifera carbohydrate sulfotransferase 11-like (LOC107335268), mRNA	1005420131	0.507	241	PREDICTED: Acropora digitifera	0.2845	836	596	241	Eukaryota; Metazoa; Cnidaria; Anthozoa; Hexacorallia; Scleractinia; Astrocoeniina; Acroporidae; Acropora
Morphospecies	LOCUS_3272_TRANSCRIPT_1/1_CONFIDENCE_1.000_LENGTH_713	486	0.521991	1.06e-09	0		0.00% [0/716]						na	na	na	na	na	na	na	na	na	na	na	na	na	na	na	na	na	na
Morphospecies	LOCUS_50871_TRANSCRIPT_1/1_CONFIDENCE_1.000_LENGTH_326	133	0.521991	1.06e-09	219	Putative RNA-directed DNA polymerase from transposon X-element	66.57% [219/329]	GO:0003964 - RNA-directed DNA polymerase activity	Uniprot (A0A2B4RRK4)|Interpro (A0A2B4RRK4)		Interpro (IPR000477)|Interpro (IPR036514)|Pfam (PF00078)	EMBL (LSMT01000373)	1.33e-28	628	0.697	0.424	XM_015912926	139.244		PREDICTED: Acropora digitifera RNA-directed DNA polymerase from mobile element jockey-like (LOC107347063), mRNA	1005462739	0.83	314	PREDICTED: Acropora digitifera	0.9632	326	13	314	Eukaryota; Metazoa; Cnidaria; Anthozoa; Hexacorallia; Scleractinia; Astrocoeniina; Acroporidae; Acropora
Morphospecies	LOCUS_54556_TRANSCRIPT_1/1_CONFIDENCE_1.000_LENGTH_347	188	0.521991	1.06e-09	0		0.00% [0/350]						9.02e-06	84	0.929	0.571	XM_021040157	63.5025		PREDICTED: Exaiptasia pallida angiopoietin-related protein 7-like (LOC110234766), mRNA	1191037160	0.275	42	PREDICTED: Exaiptasia pallida	0.121	152	111	42	Eukaryota; Metazoa; Cnidaria; Anthozoa; Hexacorallia; Actiniaria; Aiptasiidae; Exaiptasia
Morphospecies	LOCUS_66355_TRANSCRIPT_2/2_CONFIDENCE_0.667_LENGTH_287	189	0.521991	1.06e-09	0		0.00% [0/290]						na	na	na	na	na	na	na	na	na	na	na	na	na	na	na	na	na	na
Morphospecies	LOCUS_7327_TRANSCRIPT_1/1_CONFIDENCE_1.000_LENGTH_2923	1975	0.521991	1.06e-09	0		0.00% [0/2926]						5.62e-26	196	0.898	0.51	XM_020769193	132.932		PREDICTED: Orbicella faveolata alpha-aminoadipic semialdehyde dehydrogenase-like (LOC110062325), mRNA	1176107856	0.466	98	PREDICTED: Orbicella faveolata	0.0335	1068	971	98	Eukaryota; Metazoa; Cnidaria; Anthozoa; Hexacorallia; Scleractinia; Faviina; Merulinidae; Orbicella
Morphospecies	LOCUS_8789_TRANSCRIPT_1/1_CONFIDENCE_1.000_LENGTH_379	107	0.521991	1.06e-09	198	Uncharacterized protein	51.83% [198/382]	GO:0000166 - nucleotide binding|GO:0003677 - DNA binding|GO:0003887 - DNA-directed DNA polymerase activity|GO:0006260 - DNA replication	Uniprot (A0A2B4SLR3)|Interpro (A0A2B4SLR3)		Interpro (IPR004868)|Pfam (PF03175)	EMBL (LSMT01000056)	0.000121	114	0.825	0.526	XM_020753132	58.9941		PREDICTED: Orbicella faveolata uncharacterized LOC110047386 (LOC110047386), mRNA	1176077521	0.237	57	PREDICTED: Orbicella faveolata	0.1504	375	319	57	Eukaryota; Metazoa; Cnidaria; Anthozoa; Hexacorallia; Scleractinia; Faviina; Merulinidae; Orbicella
Morphospecies	LOCUS_9214_TRANSCRIPT_1/1_CONFIDENCE_1.000_LENGTH_383	194	0.521991	1.06e-09	171	Uncharacterized protein	44.30% [171/386]		Uniprot (A0A2B4SL83_STYPI)|Interpro (A0A2B4SL83_STYPI)		Interpro (IPR003323)|Interpro (IPR038765)	EMBL (LSMT01000067)	na	na	na	na	na	na	na	na	na	na	na	na	na	na	na	na	na	na
Morphospecies	LOCUS_8478_TRANSCRIPT_5/6_CONFIDENCE_0.600_LENGTH_3958	2712	0.519658	1.21e-09	675	Predicted protein	17.04% [675/3961]		Uniprot (A7S518)|Interpro (A7S518)	KEGG (nve:NEMVE_v1g105061)|KEGG GM (nve:NEMVE_v1g105061)	Interpro (IPR015374)|Interpro (IPR013026)|Interpro (IPR011990)|Interpro (IPR019734)|Pfam (PF09295)	NCBI (156384218)|EMBL (DS469581)	0	2411	0.825	0.468	XM_020766772	1224.87		PREDICTED: Orbicella faveolata anaphase-promoting complex subunit 7-like (LOC110060028), mRNA	1176103310	0.565	1207	PREDICTED: Orbicella faveolata	0.305	1588	382	1207	Eukaryota; Metazoa; Cnidaria; Anthozoa; Hexacorallia; Scleractinia; Faviina; Merulinidae; Orbicella
Morphospecies	LOCUS_11172_TRANSCRIPT_1/2_CONFIDENCE_0.667_LENGTH_2188	491	0.518917	1.27e-09	810	Transcriptional regulator Myc-1	36.97% [810/2191]	GO:0003677 - DNA binding|GO:0003700 - DNA-binding transcription factor activity|GO:0005634 - nucleus|GO:0046983 - protein dimerization activity	Uniprot (A0A2B4S791)|Interpro (A0A2B4S791)		Interpro (IPR011598)|Interpro (IPR036638)|Interpro (IPR002418)|Interpro (IPR012682)|Pfam (PF00010)|Pfam (PF01056)	EMBL (LSMT01000169)	0	3959	0.735	0.399	XM_020767912	1201.43		PREDICTED: Orbicella faveolata transcriptional regulator Myc-1-like (LOC110061087), transcript variant X2, mRNA	1176105452	0.816	1998	PREDICTED: Orbicella faveolata	0.8963	2188	228	2070	Eukaryota; Metazoa; Cnidaria; Anthozoa; Hexacorallia; Scleractinia; Faviina; Merulinidae; Orbicella
Morphospecies	LOCUS_36073_TRANSCRIPT_1/1_CONFIDENCE_1.000_LENGTH_448	315	0.51848	1.3e-09	114	Uncharacterized protein	25.28% [114/451]	GO:0016021 - integral component of membrane	Uniprot (A0A0L8HL28_OCTBM)|Interpro (A0A0L8HL28_OCTBM)			NCBI (918322302)|EMBL (KQ417901)	na	na	na	na	na	na	na	na	na	na	na	na	na	na	na	na	na	na
Morphospecies	LOCUS_30821_TRANSCRIPT_3/4_CONFIDENCE_0.778_LENGTH_3444	1050	0.518097	1.33e-09	648	Importin-7	18.80% [648/3447]	GO:0005634 - nucleus|GO:0006886 - intracellular protein transport|GO:0008536 - Ran GTPase binding	Uniprot (A0A2B4RQT5)|Interpro (A0A2B4RQT5)		Interpro (IPR011989)|Interpro (IPR016024)|Interpro (IPR001494)|Interpro (IPR013713)|Pfam (PF08506)|Pfam (PF03810)	EMBL (LSMT01000396)	0	1672	0.783	0.459	XM_020768722	692.878		PREDICTED: Orbicella faveolata importin-7-like (LOC110061860), mRNA	1176106983	0.513	836	PREDICTED: Orbicella faveolata	0.2427	836	1	836	Eukaryota; Metazoa; Cnidaria; Anthozoa; Hexacorallia; Scleractinia; Faviina; Merulinidae; Orbicella
Morphospecies	LOCUS_36073_TRANSCRIPT_1/1_CONFIDENCE_1.000_LENGTH_448	358	0.516725	1.44e-09	114	Uncharacterized protein	25.28% [114/451]	GO:0016021 - integral component of membrane	Uniprot (A0A0L8HL28_OCTBM)|Interpro (A0A0L8HL28_OCTBM)			NCBI (918322302)|EMBL (KQ417901)	na	na	na	na	na	na	na	na	na	na	na	na	na	na	na	na	na	na
Morphospecies	LOCUS_28535_TRANSCRIPT_1/2_CONFIDENCE_0.750_LENGTH_1664	431	0.516441	1.46e-09	858	Choline dehydrogenase	51.47% [858/1667]	GO:0008812 - choline dehydrogenase activity|GO:0019285 - glycine betaine biosynthetic process from choline|GO:0050660 - flavin adenine dinucleotide binding	Uniprot (A0A2B4SP75)|Interpro (A0A2B4SP75)		Interpro (IPR011533)|Interpro (IPR036188)|Interpro (IPR027424)|Interpro (IPR012132)|Interpro (IPR000172)|Interpro (IPR007867)|Pfam (PF05199)|Pfam (PF00732)	EMBL (LSMT01000044)	0	2011	0.801	0.434	XM_027185249	910.184		PREDICTED: Pocillopora damicornis choline dehydrogenase, mitochondrial-like (LOC113669249), transcript variant X2, mRNA	1524867653	0.703	1006	PREDICTED: Pocillopora damicornis	0.6046	1656	651	1006	Eukaryota; Metazoa; Cnidaria; Anthozoa; Hexacorallia; Scleractinia; Astrocoeniina; Pocilloporidae; Pocillopora
Morphospecies	LOCUS_52329_TRANSCRIPT_2/2_CONFIDENCE_0.500_LENGTH_503	270	0.475975	1.5e-09	189	Tripartite motif-containing protein 3	37.35% [189/506]		Uniprot (A0A2B4R1D7)|Interpro (A0A2B4R1D7)		Interpro (IPR011042)|Interpro (IPR001258)|Interpro (IPR013017)|Pfam (PF01436)	EMBL (LSMT01004274)	1.88e-16	508	0.687	0.44	XM_015924270	98.6682		PREDICTED: Acropora digitifera uncharacterized LOC107357628 (LOC107357628), mRNA	1005486311	0.348	256	PREDICTED: Acropora digitifera	0.5089	267	12	259	Eukaryota; Metazoa; Cnidaria; Anthozoa; Hexacorallia; Scleractinia; Astrocoeniina; Acroporidae; Acropora
Morphospecies	LOCUS_1577_TRANSCRIPT_12/13_CONFIDENCE_0.518_LENGTH_6242	776	0.514367	1.65e-09	1434	Hemicentin-1	22.96% [1434/6245]		Uniprot (A0A2B4S520)|Interpro (A0A2B4S520)		Interpro (IPR013032)|Interpro (IPR000742)|Interpro (IPR007110)|Interpro (IPR036179)|Interpro (IPR013783)|Interpro (IPR013098)|Interpro (IPR003599)|Interpro (IPR003598)|Pfam (PF07679)|Pfam (PF13895)	EMBL (LSMT01000185)	2.04e-92	3118	0.657	0.424	XM_020759220	355.648		PREDICTED: Orbicella faveolata hemicentin-2-like (LOC110053031), mRNA	1176089036	0.454	1565	PREDICTED: Orbicella faveolata	0.2507	1909	345	1574	Eukaryota; Metazoa; Cnidaria; Anthozoa; Hexacorallia; Scleractinia; Faviina; Merulinidae; Orbicella
Morphospecies	LOCUS_20346_TRANSCRIPT_1/1_CONFIDENCE_1.000_LENGTH_1648	1145	0.514294	1.65e-09	480	Peptidylprolyl isomerase	29.07% [480/1651]	GO:0003676 - nucleic acid binding|GO:0003755 - peptidyl-prolyl cis-trans isomerase activity	Uniprot (A0A2B4RN23)|Interpro (A0A2B4RN23)		Interpro (IPR023566)|Interpro (IPR001179)|Interpro (IPR036867)|Interpro (IPR013026)|Interpro (IPR011990)|Interpro (IPR013105)|Interpro (IPR019734)|Pfam (PF00254)|Pfam (PF07719)	EMBL (LSMT01000381)	6.76e-112	727	0.858	0.375	XM_015923670	418.766		PREDICTED: Acropora digitifera protein MAATS1-like (LOC107357028), transcript variant X2, mRNA	1005485094	0.516	365	PREDICTED: Acropora digitifera	0.1735	851	490	365	Eukaryota; Metazoa; Cnidaria; Anthozoa; Hexacorallia; Scleractinia; Astrocoeniina; Acroporidae; Acropora
Morphospecies	LOCUS_10385_TRANSCRIPT_5/9_CONFIDENCE_0.591_LENGTH_5259	961	0.513902	1.69e-09	1980	Uncharacterized protein	37.63% [1980/5262]	GO:0003676 - nucleic acid binding	Uniprot (W4YJ40)|Interpro (W4YJ40)		Interpro (IPR036236)|Interpro (IPR013087)	EMBL (AAGJ04043251)	6.41e-155	2154	0.718	0.402	XM_021054378	562.134		PREDICTED: Exaiptasia pallida uncharacterized LOC110247887 (LOC110247887), mRNA	1191063338	0.461	1077	PREDICTED: Exaiptasia pallida	0.2048	5153	4077	1080	Eukaryota; Metazoa; Cnidaria; Anthozoa; Hexacorallia; Actiniaria; Aiptasiidae; Exaiptasia
Morphospecies	LOCUS_10385_TRANSCRIPT_5/9_CONFIDENCE_0.591_LENGTH_5259	964	0.513859	1.7e-09	1980	Uncharacterized protein	37.63% [1980/5262]	GO:0003676 - nucleic acid binding	Uniprot (W4YJ40)|Interpro (W4YJ40)		Interpro (IPR036236)|Interpro (IPR013087)	EMBL (AAGJ04043251)	6.41e-155	2154	0.718	0.402	XM_021054378	562.134		PREDICTED: Exaiptasia pallida uncharacterized LOC110247887 (LOC110247887), mRNA	1191063338	0.461	1077	PREDICTED: Exaiptasia pallida	0.2048	5153	4077	1080	Eukaryota; Metazoa; Cnidaria; Anthozoa; Hexacorallia; Actiniaria; Aiptasiidae; Exaiptasia
Morphospecies	LOCUS_11288_TRANSCRIPT_4/5_CONFIDENCE_0.778_LENGTH_2550	2463	0.513458	1.74e-09	417	Alpha carbonic anhydrase 4	16.33% [417/2553]	GO:0004089 - carbonate dehydratase activity|GO:0008270 - zinc ion binding	Uniprot (A0A1B0YB23)|Interpro (A0A1B0YB23)		Interpro (IPR001148)|Interpro (IPR036398)|Interpro (IPR023561)|Interpro (IPR018338)|Pfam (PF00194)	NCBI (1036029176)|EMBL (KU557751)	0	2333	0.808	0.436	XM_020753109	1091.42		PREDICTED: Orbicella faveolata carbonic anhydrase 2-like (LOC110047361), transcript variant X5, mRNA	1176077472	0.631	1174	PREDICTED: Orbicella faveolata	0.4545	1161	3	1178	Eukaryota; Metazoa; Cnidaria; Anthozoa; Hexacorallia; Scleractinia; Faviina; Merulinidae; Orbicella
Morphospecies	LOCUS_12328_TRANSCRIPT_1/2_CONFIDENCE_0.833_LENGTH_4521	837	0.51346	1.74e-09	897	Ras-specific guanine nucleotide-releasing factor RalGPS2	19.83% [897/4524]	GO:0005085 - guanyl-nucleotide exchange factor activity|GO:0007264 - small GTPase mediated signal transduction	Uniprot (A0A2B4SGY8)|Interpro (A0A2B4SGY8)		Interpro (IPR011993)|Interpro (IPR008937)|Interpro (IPR023578)|Interpro (IPR001895)|Interpro (IPR036964)|Pfam (PF00617)	EMBL (LSMT01000094)	0	2073	0.781	0.408	XM_015923321	847.968		PREDICTED: Acropora digitifera ras-specific guanine nucleotide-releasing factor RalGPS2-like (LOC107356702), mRNA	1005484309	0.505	1038	PREDICTED: Acropora digitifera	0.2289	3675	2641	1043	Eukaryota; Metazoa; Cnidaria; Anthozoa; Hexacorallia; Scleractinia; Astrocoeniina; Acroporidae; Acropora
Morphospecies	LOCUS_7731_TRANSCRIPT_1/1_CONFIDENCE_1.000_LENGTH_1389	753	0.512939	1.79e-09	57	Abortive infection protein	4.09% [57/1392]	GO:0016021 - integral component of membrane	Uniprot (D5GYT5_LACCS)|Interpro (D5GYT5_LACCS)	KEGG (lcr:LCRIS_01497)|KEGG GM (lcr:LCRIS_01497)	Interpro (IPR003675)|Pfam (PF02517)	NCBI (295031465)|EMBL (FN692037)	2.99e-95	595	0.862	0.414	XM_022935341	361.96		PREDICTED: Stylophora pistillata uncharacterized LOC111330480 (LOC111330480), transcript variant X3, mRNA	1270057348	0.537	302	PREDICTED: Stylophora pistillata	0.2109	1387	1095	305	Eukaryota; Metazoa; Cnidaria; Anthozoa; Hexacorallia; Scleractinia; Astrocoeniina; Pocilloporidae; Stylophora
Morphospecies	LOCUS_21496_TRANSCRIPT_1/1_CONFIDENCE_1.000_LENGTH_251	53	0.512171	1.87e-09	0		0.00% [0/254]						na	na	na	na	na	na	na	na	na	na	na	na	na	na	na	na	na	na
Morphospecies	LOCUS_21496_TRANSCRIPT_1/1_CONFIDENCE_1.000_LENGTH_251	64	0.512171	1.87e-09	0		0.00% [0/254]						na	na	na	na	na	na	na	na	na	na	na	na	na	na	na	na	na	na
Morphospecies	LOCUS_21496_TRANSCRIPT_1/1_CONFIDENCE_1.000_LENGTH_251	69	0.512171	1.87e-09	0		0.00% [0/254]						na	na	na	na	na	na	na	na	na	na	na	na	na	na	na	na	na	na
Morphospecies	LOCUS_33282_TRANSCRIPT_3/3_CONFIDENCE_0.885_LENGTH_2786	1631	0.510747	2.03e-09	138	Uncharacterized protein	4.95% [138/2789]		Uniprot (A0A2S6DVP3_STAHA)|Interpro (A0A2S6DVP3_STAHA)			EMBL (PGWY01000518)	2.78e-42	444	0.783	0.356	XM_015902147	187.033		PREDICTED: Acropora digitifera m7GpppX diphosphatase-like (LOC107337033), mRNA	1005440585	0.429	233	PREDICTED: Acropora digitifera	0.0757	2786	2576	235	Eukaryota; Metazoa; Cnidaria; Anthozoa; Hexacorallia; Scleractinia; Astrocoeniina; Acroporidae; Acropora
Morphospecies	LOCUS_1325_TRANSCRIPT_5/8_CONFIDENCE_0.348_LENGTH_2507	800	0.47045	2.04e-09	327	Putative Rab-related GTPase	13.03% [327/2510]	GO:0003924 - GTPase activity|GO:0005525 - GTP binding	Uniprot (A0A2B4S456)|Interpro (A0A2B4S456)		Interpro (IPR027417)|Interpro (IPR005225)|Interpro (IPR001806)|Pfam (PF00071)	EMBL (LSMT01000194)	3.46e-53	1074	0.699	0.431	XM_020775242	224.002		PREDICTED: Orbicella faveolata GTP-binding protein ypt1-like (LOC110067897), mRNA	1176119311	0.458	543	PREDICTED: Orbicella faveolata	0.2166	2193	1651	544	Eukaryota; Metazoa; Cnidaria; Anthozoa; Hexacorallia; Scleractinia; Faviina; Merulinidae; Orbicella
Morphospecies	LOCUS_12328_TRANSCRIPT_1/2_CONFIDENCE_0.833_LENGTH_4521	834	0.510486	2.06e-09	897	Ras-specific guanine nucleotide-releasing factor RalGPS2	19.83% [897/4524]	GO:0005085 - guanyl-nucleotide exchange factor activity|GO:0007264 - small GTPase mediated signal transduction	Uniprot (A0A2B4SGY8)|Interpro (A0A2B4SGY8)		Interpro (IPR011993)|Interpro (IPR008937)|Interpro (IPR023578)|Interpro (IPR001895)|Interpro (IPR036964)|Pfam (PF00617)	EMBL (LSMT01000094)	0	2073	0.781	0.408	XM_015923322	847.968		PREDICTED: Acropora digitifera ras-specific guanine nucleotide-releasing factor RalGPS2-like (LOC107356702), mRNA	1005484309	0.505	1038	PREDICTED: Acropora digitifera	0.2289	3675	2641	1043	Eukaryota; Metazoa; Cnidaria; Anthozoa; Hexacorallia; Scleractinia; Astrocoeniina; Acroporidae; Acropora
Morphospecies	LOCUS_36073_TRANSCRIPT_1/1_CONFIDENCE_1.000_LENGTH_448	310	0.510486	2.06e-09	114	Uncharacterized protein	25.28% [114/451]	GO:0016021 - integral component of membrane	Uniprot (A0A0L8HL28_OCTBM)|Interpro (A0A0L8HL28_OCTBM)			NCBI (918322302)|EMBL (KQ417901)	na	na	na	na	na	na	na	na	na	na	na	na	na	na	na	na	na	na
Morphospecies	LOCUS_36073_TRANSCRIPT_1/1_CONFIDENCE_1.000_LENGTH_448	369	0.510486	2.06e-09	114	Uncharacterized protein	25.28% [114/451]	GO:0016021 - integral component of membrane	Uniprot (A0A0L8HL28_OCTBM)|Interpro (A0A0L8HL28_OCTBM)			NCBI (918322302)|EMBL (KQ417901)	na	na	na	na	na	na	na	na	na	na	na	na	na	na	na	na	na	na
Morphospecies	LOCUS_31640_TRANSCRIPT_2/3_CONFIDENCE_0.333_LENGTH_1404	404	0.510361	2.07e-09	387	Hexosyltransferase	27.51% [387/1407]	GO:0000139 - Golgi membrane|GO:0006486 - protein glycosylation|GO:0008378 - galactosyltransferase activity|GO:0016021 - integral component of membrane	Uniprot (A0A2B4SA74)|Interpro (A0A2B4SA74)		Interpro (IPR002659)|Pfam (PF01762)	EMBL (LSMT01000136)	1.69e-22	268	0.799	0.41	XM_022944505	121.21		PREDICTED: Stylophora pistillata beta-1,3-galactosyltransferase 5-like (LOC111338086), mRNA	1270074452	0.443	134	PREDICTED: Stylophora pistillata	0.0954	581	448	134	Eukaryota; Metazoa; Cnidaria; Anthozoa; Hexacorallia; Scleractinia; Astrocoeniina; Pocilloporidae; Stylophora
Morphospecies	LOCUS_18060_TRANSCRIPT_1/2_CONFIDENCE_0.750_LENGTH_1698	174	0.470099	2.08e-09	216	isthmin-2-like isoform X1	12.70% [216/1701]		Uniprot (A0A1W4XUV5)|Interpro (A0A1W4XUV5)	KEGG (sfm:108919643)|KEGG GM (sfm:108919643)	Interpro (IPR005533)|Interpro (IPR000884)|Interpro (IPR036383)|Pfam (PF03782)|Pfam (PF00090)	NCBI (1083407427)	6.25e-29	861	0.686	0.515	XM_020745083	142.851		PREDICTED: Orbicella faveolata uncharacterized LOC110039904 (LOC110039904), mRNA	1176123895	0.472	438	PREDICTED: Orbicella faveolata	0.258	481	44	442	Eukaryota; Metazoa; Cnidaria; Anthozoa; Hexacorallia; Scleractinia; Faviina; Merulinidae; Orbicella
Morphospecies	LOCUS_18060_TRANSCRIPT_1/2_CONFIDENCE_0.750_LENGTH_1698	191	0.470099	2.08e-09	216	isthmin-2-like isoform X1	12.70% [216/1701]		Uniprot (A0A1W4XUV5)|Interpro (A0A1W4XUV5)	KEGG (sfm:108919643)|KEGG GM (sfm:108919643)	Interpro (IPR005533)|Interpro (IPR000884)|Interpro (IPR036383)|Pfam (PF03782)|Pfam (PF00090)	NCBI (1083407427)	6.25e-29	861	0.686	0.515	XM_020745084	142.851		PREDICTED: Orbicella faveolata uncharacterized LOC110039904 (LOC110039904), mRNA	1176123895	0.472	438	PREDICTED: Orbicella faveolata	0.258	481	44	442	Eukaryota; Metazoa; Cnidaria; Anthozoa; Hexacorallia; Scleractinia; Faviina; Merulinidae; Orbicella
Morphospecies	LOCUS_28579_TRANSCRIPT_1/1_CONFIDENCE_1.000_LENGTH_506	333	0.509778	2.14e-09	249	Protein fem-1-like B	48.92% [249/509]		Uniprot (A0A2B4RKJ9)|Interpro (A0A2B4RKJ9)		Interpro (IPR002110)|Interpro (IPR020683)|Interpro (IPR036770)|Pfam (PF00023)|Pfam (PF12796)	EMBL (LSMT01000520)	3.9e-25	400	0.74	0.405	XM_022923174	127.522		PREDICTED: Stylophora pistillata protein fem-1 homolog B-like (LOC111320520), partial mRNA	1270096724	0.568	200	PREDICTED: Stylophora pistillata	0.3953	400	201	200	Eukaryota; Metazoa; Cnidaria; Anthozoa; Hexacorallia; Scleractinia; Astrocoeniina; Pocilloporidae; Stylophora
Morphospecies	LOCUS_39824_TRANSCRIPT_1/1_CONFIDENCE_1.000_LENGTH_305	120	0.50982	2.14e-09	0		0.00% [0/308]						7.31	82	0.829	0.439	LN590715	43.6655	common carp	Cyprinus carpio genome assembly common carp genome, scaffold: LG27, chromosome: 28	685042189	0.232	41	Cyprinus carpio	0.1344	269	229	41	Eukaryota; Metazoa; Chordata; Craniata; Vertebrata; Euteleostomi; Actinopterygii; Neopterygii; Teleostei; Ostariophysi; Cypriniformes; Cyprinidae; Cyprinus
Morphospecies	LOCUS_21496_TRANSCRIPT_1/1_CONFIDENCE_1.000_LENGTH_251	37	0.509598	2.16e-09	0		0.00% [0/254]						na	na	na	na	na	na	na	na	na	na	na	na	na	na	na	na	na	na
Morphospecies	LOCUS_3090_TRANSCRIPT_2/6_CONFIDENCE_0.588_LENGTH_2283	1580	0.469373	2.16e-09	129	Uncharacterized protein	5.64% [129/2286]		Uniprot (A0A2B4SRK2)|Interpro (A0A2B4SRK2)			EMBL (LSMT01000032)	4.38e-07	102	0.902	0.608	XR_001565437	70.716		PREDICTED: Acropora digitifera uncharacterized LOC107348843 (LOC107348843), ncRNA	1005466854	0.212	51	PREDICTED: Acropora digitifera	0.0223	1706	1656	51	Eukaryota; Metazoa; Cnidaria; Anthozoa; Hexacorallia; Scleractinia; Astrocoeniina; Acroporidae; Acropora
Morphospecies	LOCUS_7468_TRANSCRIPT_4/11_CONFIDENCE_0.667_LENGTH_9902	4612	0.508652	2.29e-09	5463	Protocadherin Fat 4	55.15% [5463/9905]	GO:0005509 - calcium ion binding|GO:0005886 - plasma membrane|GO:0007156 - homophilic cell adhesion via plasma membrane adhesion molecules|GO:0016021 - integral component of membrane	Uniprot (A0A2B4T2G2)|Interpro (A0A2B4T2G2)		Interpro (IPR002126)|Interpro (IPR015919)|Interpro (IPR020894)|Interpro (IPR000233)|Interpro (IPR027397)|Interpro (IPR013320)|Interpro (IPR001881)|Interpro (IPR013032)|Interpro (IPR000742)|Interpro (IPR001791)|Pfam (PF00028)|Pfam (PF01049)|Pfam (PF00008)|Pfam (PF02210)	EMBL (LSMT01000001)	0	13086	0.68	0.478	XM_020774930	2250.99		PREDICTED: Orbicella faveolata protocadherin-like protein (LOC110067584), mRNA	1176118739	0.672	6564	PREDICTED: Orbicella faveolata	0.6629	6827	264	6659	Eukaryota; Metazoa; Cnidaria; Anthozoa; Hexacorallia; Scleractinia; Faviina; Merulinidae; Orbicella
Morphospecies	LOCUS_7513_TRANSCRIPT_4/10_CONFIDENCE_0.333_LENGTH_3226	2716	0.508212	2.34e-09	585	Predicted protein	18.12% [585/3229]	GO:0016021 - integral component of membrane	Uniprot (A7SLS7)|Interpro (A7SLS7)	KEGG (nve:NEMVE_v1g246084)|KEGG GM (nve:NEMVE_v1g246084)		NCBI (156367521)|EMBL (DS469701)	9.21e-62	1822	0.667	0.411	XM_015910281	252.856		PREDICTED: Acropora digitifera uncharacterized LOC107344600 (LOC107344600), transcript variant X3, mRNA	1005457273	0.475	913	PREDICTED: Acropora digitifera	0.283	2769	1857	924	Eukaryota; Metazoa; Cnidaria; Anthozoa; Hexacorallia; Scleractinia; Astrocoeniina; Acroporidae; Acropora
Morphospecies	LOCUS_15107_TRANSCRIPT_1/1_CONFIDENCE_1.000_LENGTH_1265	385	0.508167	2.35e-09	924	CAP-Gly domain-containing linker protein 1	72.87% [924/1268]	GO:0005576 - extracellular region|GO:0006030 - chitin metabolic process|GO:0008061 - chitin binding|GO:0016021 - integral component of membrane	Uniprot (A0A2B4SBR6)|Interpro (A0A2B4SBR6)		Interpro (IPR002557)|Interpro (IPR039181)|Interpro (IPR009030)|Interpro (IPR001368)|Interpro (IPR011641)	EMBL (LSMT01000117)	0	1578	0.804	0.464	XM_020747391	719.929		PREDICTED: Orbicella faveolata uncharacterized LOC110042058 (LOC110042058), transcript variant X3, mRNA	1176065692	0.714	789	PREDICTED: Orbicella faveolata	0.6237	1265	477	790	Eukaryota; Metazoa; Cnidaria; Anthozoa; Hexacorallia; Scleractinia; Faviina; Merulinidae; Orbicella
Morphospecies	LOCUS_8720_TRANSCRIPT_2/3_CONFIDENCE_0.867_LENGTH_3811	2002	0.508178	2.35e-09	1215	Potassium voltage-gated channel subfamily F member 1	31.86% [1215/3814]	GO:0004970 - ionotropic glutamate receptor activity|GO:0005249 - voltage-gated potassium channel activity|GO:0008076 - voltage-gated potassium channel complex	Uniprot (A0A2B4S8T5)|Interpro (A0A2B4S8T5)		Interpro (IPR001320)|Interpro (IPR013099)|Interpro (IPR028325)|Pfam (PF07885)|Pfam (PF00060)	EMBL (LSMT01000162)	0	2910	0.78	0.491	XM_020776473	1162.66		PREDICTED: Orbicella faveolata uncharacterized LOC110069034 (LOC110069034), mRNA	1176121644	0.58	1458	PREDICTED: Orbicella faveolata	0.381	1453	2	1462	Eukaryota; Metazoa; Cnidaria; Anthozoa; Hexacorallia; Scleractinia; Faviina; Merulinidae; Orbicella
Morphospecies	LOCUS_23946_TRANSCRIPT_2/4_CONFIDENCE_0.700_LENGTH_2798	329	0.507217	2.48e-09	963	Uncharacterized protein	34.38% [963/2801]	GO:0009058 - biosynthetic process|GO:0016742 - hydroxymethyl- formyl- and related transferase activity	Uniprot (A0A2G8JQE6)|Interpro (A0A2G8JQE6)		Interpro (IPR029045)|Interpro (IPR018376)|Interpro (IPR001753)|Interpro (IPR005793)|Interpro (IPR037022)|Interpro (IPR002376)|Interpro (IPR036477)|Interpro (IPR011034)|Pfam (PF00378)|Pfam (PF02911)|Pfam (PF00551)	EMBL (MRZV01001429)	0	3638	0.768	0.483	XM_020771330	1380.86		PREDICTED: Orbicella faveolata hydrogenase maturation factor HoxX-like (LOC110064292), transcript variant X2, mRNA	1176111951	0.709	1819	PREDICTED: Orbicella faveolata	0.6501	2009	191	1822	Eukaryota; Metazoa; Cnidaria; Anthozoa; Hexacorallia; Scleractinia; Faviina; Merulinidae; Orbicella
Morphospecies	LOCUS_60837_TRANSCRIPT_1/1_CONFIDENCE_1.000_LENGTH_467	193	0.50719	2.48e-09	0		0.00% [0/470]						4.37e-05	116	0.828	0.241	XM_022924252	60.7975		PREDICTED: Stylophora pistillata uncharacterized LOC111321388 (LOC111321388), transcript variant X4, mRNA	1270036659	0.226	58	PREDICTED: Stylophora pistillata	0.1242	399	342	58	Eukaryota; Metazoa; Cnidaria; Anthozoa; Hexacorallia; Scleractinia; Astrocoeniina; Pocilloporidae; Stylophora
Morphospecies	LOCUS_18538_TRANSCRIPT_1/1_CONFIDENCE_1.000_LENGTH_1027	665	0.507054	2.5e-09	51	Uncharacterized protein	4.95% [51/1030]	GO:0005201 - extracellular matrix structural constituent|GO:0005509 - calcium ion binding|GO:0062023 - collagen-containing extracellular matrix	Uniprot (H3AKG6)|Interpro (H3AKG6)		Interpro (IPR026823)|Interpro (IPR001881)|Interpro (IPR013032)|Interpro (IPR000742)|Interpro (IPR000152)|Interpro (IPR018097)|Interpro (IPR011398)|Interpro (IPR009030)|Interpro (IPR017878)|Interpro (IPR036773)|Pfam (PF12662)|Pfam (PF07645)|Pfam (PF00683)	EMBL (AFYH01092088)	5.53e-08	156	0.825	0.253	CP020293	72.5194		Saccharomyces paradoxus strain UFRJ50816 chromosome I, complete sequence	1163012667	0.2	79	Saccharomyces paradoxus	0.075	402	326	80	Eukaryota; Fungi; Dikarya; Ascomycota; Saccharomycotina; Saccharomycetes; Saccharomycetales; Saccharomycetaceae; Saccharomyces
Morphospecies	LOCUS_18538_TRANSCRIPT_1/1_CONFIDENCE_1.000_LENGTH_1027	711	0.507054	2.5e-09	51	Uncharacterized protein	4.95% [51/1030]	GO:0005201 - extracellular matrix structural constituent|GO:0005509 - calcium ion binding|GO:0062023 - collagen-containing extracellular matrix	Uniprot (H3AKG6)|Interpro (H3AKG6)		Interpro (IPR026823)|Interpro (IPR001881)|Interpro (IPR013032)|Interpro (IPR000742)|Interpro (IPR000152)|Interpro (IPR018097)|Interpro (IPR011398)|Interpro (IPR009030)|Interpro (IPR017878)|Interpro (IPR036773)|Pfam (PF12662)|Pfam (PF07645)|Pfam (PF00683)	EMBL (AFYH01092088)	5.53e-08	156	0.825	0.253	CP020294	72.5194		Saccharomyces paradoxus strain UFRJ50816 chromosome I, complete sequence	1163012667	0.2	79	Saccharomyces paradoxus	0.075	402	326	80	Eukaryota; Fungi; Dikarya; Ascomycota; Saccharomycotina; Saccharomycetes; Saccharomycetales; Saccharomycetaceae; Saccharomyces
Morphospecies	LOCUS_16361_TRANSCRIPT_2/4_CONFIDENCE_0.667_LENGTH_2144	1299	0.505785	2.69e-09	204	Cation channel sperm-associated protein subunit gamma	9.50% [204/2147]	GO:0003735 - structural constituent of ribosome|GO:0006412 - translation|GO:0015934 - large ribosomal subunit|GO:0036128 - CatSper complex|GO:0097228 - sperm principal piece	Uniprot (A0A2B4S9C1)|Interpro (A0A2B4S9C1)		Interpro (IPR028246)|Interpro (IPR036919)|Interpro (IPR005996)|Interpro (IPR016082)|Pfam (PF15064)|Pfam (PF00327)	EMBL (LSMT01000157)	4.68e-57	737	0.748	0.404	XM_015910043	235.724		PREDICTED: Acropora digitifera 50S ribosomal protein L30-like (LOC107344392), mRNA	1005456813	0.461	371	PREDICTED: Acropora digitifera	0.173	2131	1761	373	Eukaryota; Metazoa; Cnidaria; Anthozoa; Hexacorallia; Scleractinia; Astrocoeniina; Acroporidae; Acropora
Morphospecies	LOCUS_14788_TRANSCRIPT_1/1_CONFIDENCE_1.000_LENGTH_511	160	0.505469	2.74e-09	0		0.00% [0/514]						na	na	na	na	na	na	na	na	na	na	na	na	na	na	na	na	na	na
Morphospecies	LOCUS_35711_TRANSCRIPT_3/6_CONFIDENCE_0.600_LENGTH_726	609	0.464853	2.77e-09	0		0.00% [0/729]						6.54e-18	343	0.746	0.436	GU137035	104.078		Montipora capitata clone Mc0553 microsatellite sequence	269312010	0.241	172	Montipora capitata	0.2355	709	539	173	Eukaryota; Metazoa; Cnidaria; Anthozoa; Hexacorallia; Scleractinia; Astrocoeniina; Acroporidae; Montipora
Morphospecies	LOCUS_6036_TRANSCRIPT_4/6_CONFIDENCE_0.773_LENGTH_4456	4012	0.504921	2.82e-09	891	Type I inositol 145-trisphosphate 5-phosphatase	19.98% [891/4459]	GO:0004445 - inositol-polyphosphate 5-phosphatase activity|GO:0046856 - phosphatidylinositol dephosphorylation	Uniprot (A0A2B4RNA5)|Interpro (A0A2B4RNA5)		Interpro (IPR036691)|Interpro (IPR039737)|Interpro (IPR000300)	EMBL (LSMT01000447)	0	2612	0.776	0.396	XM_015906387	1039.13		PREDICTED: Acropora digitifera type I inositol 1,4,5-trisphosphate 5-phosphatase-like (LOC107340984), transcript variant X2, mRNA	1005449294	0.535	1309	PREDICTED: Acropora digitifera	0.2938	1384	76	1312	Eukaryota; Metazoa; Cnidaria; Anthozoa; Hexacorallia; Scleractinia; Astrocoeniina; Acroporidae; Acropora
Morphospecies	LOCUS_8796_TRANSCRIPT_1/2_CONFIDENCE_0.917_LENGTH_1195	349	0.504402	2.91e-09	129	E3 ubiquitin-protein ligase TRIM71	10.77% [129/1198]	GO:0016874 - ligase activity	Uniprot (A0A2B4SAU5)|Interpro (A0A2B4SAU5)		Interpro (IPR011042)|Interpro (IPR001258)|Interpro (IPR013017)|Pfam (PF01436)	EMBL (LSMT01000147)	2.74e-82	1600	0.693	0.411	XM_020753454	319.581		PREDICTED: Orbicella faveolata E3 ubiquitin-protein ligase TRIM71-like (LOC110047689), mRNA	1176078135	0.681	800	PREDICTED: Orbicella faveolata	0.6695	1008	209	807	Eukaryota; Metazoa; Cnidaria; Anthozoa; Hexacorallia; Scleractinia; Faviina; Merulinidae; Orbicella
Morphospecies	LOCUS_54409_TRANSCRIPT_1/1_CONFIDENCE_1.000_LENGTH_586	206	0.504066	2.96e-09	345	Transmembrane emp24 domain-containing protein 7	58.57% [345/589]	GO:0005789 - endoplasmic reticulum membrane|GO:0016021 - integral component of membrane	Uniprot (A0A2B4S5P0)|Interpro (A0A2B4S5P0)		Interpro (IPR009038)|Interpro (IPR015718)|Interpro (IPR015720)|Pfam (PF01105)	EMBL (LSMT01000156)	4.26e-76	906	0.75	0.435	XM_020750136	297.039		PREDICTED: Orbicella faveolata transmembrane emp24 domain-containing protein 7-like (LOC110044568), mRNA	1176071757	0.762	453	PREDICTED: Orbicella faveolata	0.773	586	134	456	Eukaryota; Metazoa; Cnidaria; Anthozoa; Hexacorallia; Scleractinia; Faviina; Merulinidae; Orbicella
Morphospecies	LOCUS_34146_TRANSCRIPT_1/1_CONFIDENCE_1.000_LENGTH_2246	356	0.503798	3.01e-09	1449	Alpha-aminoadipic semialdehyde dehydrogenase	64.43% [1449/2249]	GO:0016620 - oxidoreductase activity acting on the aldehyde or oxo group of donors NAD or NADP as acceptor	Uniprot (A0A2B4RR49)|Interpro (A0A2B4RR49)		Interpro (IPR016161)|Interpro (IPR016163)|Interpro (IPR029510)|Interpro (IPR016162)|Interpro (IPR015590)|Pfam (PF00171)	EMBL (LSMT01000331)	0	3268	0.823	0.449	XM_027192186	1640.55		PREDICTED: Pocillopora damicornis alpha-aminoadipic semialdehyde dehydrogenase-like (LOC113675597), transcript variant X1, mRNA	1524880662	0.775	1634	PREDICTED: Pocillopora damicornis	0.7275	2216	583	1634	Eukaryota; Metazoa; Cnidaria; Anthozoa; Hexacorallia; Scleractinia; Astrocoeniina; Pocilloporidae; Pocillopora
Morphospecies	LOCUS_76250_TRANSCRIPT_2/2_CONFIDENCE_0.667_LENGTH_273	121	0.503707	3.02e-09	57	Fibrillin-1	20.65% [57/276]	GO:0005509 - calcium ion binding	Uniprot (A0A2B4R5S5)|Interpro (A0A2B4R5S5)		Interpro (IPR001881)|Interpro (IPR013032)|Interpro (IPR000742)|Interpro (IPR036691)|Interpro (IPR003609)|Interpro (IPR027124)|Interpro (IPR006571)|Pfam (PF07645)|Pfam (PF00024)|Pfam (PF07534)	EMBL (LSMT01001544)	1.51e-20	152	0.921	0.447	XR_001561327	111.292		PREDICTED: Acropora digitifera uncharacterized LOC107330616 (LOC107330616), ncRNA	1005496161	0.35	76	PREDICTED: Acropora digitifera	0.2784	76	1	76	Eukaryota; Metazoa; Cnidaria; Anthozoa; Hexacorallia; Scleractinia; Astrocoeniina; Acroporidae; Acropora
Morphospecies	LOCUS_60837_TRANSCRIPT_1/1_CONFIDENCE_1.000_LENGTH_467	222	0.503389	3.08e-09	0		0.00% [0/470]						4.37e-05	116	0.828	0.241	XM_022924253	60.7975		PREDICTED: Stylophora pistillata uncharacterized LOC111321388 (LOC111321388), transcript variant X4, mRNA	1270036659	0.226	58	PREDICTED: Stylophora pistillata	0.1242	399	342	58	Eukaryota; Metazoa; Cnidaria; Anthozoa; Hexacorallia; Scleractinia; Astrocoeniina; Pocilloporidae; Stylophora
Morphospecies	LOCUS_7167_TRANSCRIPT_1/1_CONFIDENCE_1.000_LENGTH_2658	181	0.462544	3.13e-09	1335	Tetratricopeptide repeat protein 24	50.23% [1335/2658]		Uniprot (A0A2B4SM20)|Interpro (A0A2B4SM20)		Interpro (IPR013026)|Interpro (IPR011990)|Interpro (IPR024812)|Interpro (IPR019734)|Pfam (PF13181)	EMBL (LSMT01000043)	0	3657	0.732	0.436	XM_020771167	1077.9		PREDICTED: Orbicella faveolata tetratricopeptide repeat protein 24-like (LOC110064158), mRNA	1176111644	0.713	1845	PREDICTED: Orbicella faveolata	0.6941	2114	270	1864	Eukaryota; Metazoa; Cnidaria; Anthozoa; Hexacorallia; Scleractinia; Faviina; Merulinidae; Orbicella
Morphospecies	LOCUS_7167_TRANSCRIPT_1/1_CONFIDENCE_1.000_LENGTH_2658	190	0.462544	3.13e-09	1296	Serine/threonine-protein kinase LMTK1	43.48% [1296/2981]	GO:0004672 - protein kinase activity|GO:0005524 - ATP binding|GO:0016021 - integral component of membrane	Uniprot (A0A2B4RSH6)|Interpro (A0A2B4RSH6)		Interpro (IPR011009)|Interpro (IPR000719)|Interpro (IPR017441)|Interpro (IPR001245)|Interpro (IPR008266)|Pfam (PF07714)	EMBL (LSMT01000345)	0	3657	0.732	0.436	XM_020771168	1077.9		PREDICTED: Orbicella faveolata tetratricopeptide repeat protein 24-like (LOC110064158), mRNA	1176111644	0.713	1845	PREDICTED: Orbicella faveolata	0.6941	2114	270	1864	Eukaryota; Metazoa; Cnidaria; Anthozoa; Hexacorallia; Scleractinia; Faviina; Merulinidae; Orbicella
Morphospecies	LOCUS_6036_TRANSCRIPT_4/6_CONFIDENCE_0.773_LENGTH_4456	4095	0.499597	3.81e-09	891	Type I inositol 145-trisphosphate 5-phosphatase	19.98% [891/4459]	GO:0004445 - inositol-polyphosphate 5-phosphatase activity|GO:0046856 - phosphatidylinositol dephosphorylation	Uniprot (A0A2B4RNA5)|Interpro (A0A2B4RNA5)		Interpro (IPR036691)|Interpro (IPR039737)|Interpro (IPR000300)	EMBL (LSMT01000447)	0	2612	0.776	0.396	XM_015906388	1039.13		PREDICTED: Acropora digitifera type I inositol 1,4,5-trisphosphate 5-phosphatase-like (LOC107340984), transcript variant X2, mRNA	1005449294	0.535	1309	PREDICTED: Acropora digitifera	0.2938	1384	76	1312	Eukaryota; Metazoa; Cnidaria; Anthozoa; Hexacorallia; Scleractinia; Astrocoeniina; Acroporidae; Acropora
Morphospecies	LOCUS_6036_TRANSCRIPT_4/6_CONFIDENCE_0.773_LENGTH_4456	4101	0.499597	3.81e-09	891	Type I inositol 145-trisphosphate 5-phosphatase	19.98% [891/4459]	GO:0004445 - inositol-polyphosphate 5-phosphatase activity|GO:0046856 - phosphatidylinositol dephosphorylation	Uniprot (A0A2B4RNA5)|Interpro (A0A2B4RNA5)		Interpro (IPR036691)|Interpro (IPR039737)|Interpro (IPR000300)	EMBL (LSMT01000447)	0	2612	0.776	0.396	XM_015906389	1039.13		PREDICTED: Acropora digitifera type I inositol 1,4,5-trisphosphate 5-phosphatase-like (LOC107340984), transcript variant X2, mRNA	1005449294	0.535	1309	PREDICTED: Acropora digitifera	0.2938	1384	76	1312	Eukaryota; Metazoa; Cnidaria; Anthozoa; Hexacorallia; Scleractinia; Astrocoeniina; Acroporidae; Acropora
Morphospecies	LOCUS_57359_TRANSCRIPT_1/1_CONFIDENCE_1.000_LENGTH_2007	1396	0.499484	3.83e-09	414	Limbin	20.60% [414/2010]	GO:0007224 - smoothened signaling pathway|GO:0016021 - integral component of membrane	Uniprot (A0A2B4RME8)|Interpro (A0A2B4RME8)		Interpro (IPR022076)|Interpro (IPR026501)|Pfam (PF12297)	EMBL (LSMT01000352)	3.37e-90	1823	0.685	0.416	XM_022944352	345.73		PREDICTED: Stylophora pistillata uncharacterized LOC111337958 (LOC111337958), mRNA	1270074164	0.57	913	PREDICTED: Stylophora pistillata	0.4549	915	3	930	Eukaryota; Metazoa; Cnidaria; Anthozoa; Hexacorallia; Scleractinia; Astrocoeniina; Pocilloporidae; Stylophora
Morphospecies	LOCUS_43212_TRANSCRIPT_1/1_CONFIDENCE_1.000_LENGTH_299	68	0.498712	4e-09	69	Uncharacterized protein	22.85% [69/302]	GO:0006629 - lipid metabolic process|GO:0008374 - O-acyltransferase activity	Uniprot (A0A0W0DI25_CANGB)|Interpro (A0A0W0DI25_CANGB)		Interpro (IPR029058)|Interpro (IPR003386)|Pfam (PF02450)	NCBI (1215378600)|EMBL (LLZZ01000144)	na	na	na	na	na	na	na	na	na	na	na	na	na	na	na	na	na	na
Morphospecies	LOCUS_16114_TRANSCRIPT_1/2_CONFIDENCE_0.750_LENGTH_2841	267	0.497988	4.17e-09	1611	FRAS1-related extracellular matrix protein 2	56.65% [1611/2844]	GO:0007154 - cell communication|GO:0016021 - integral component of membrane	Uniprot (A0A2B4RV19)|Interpro (A0A2B4RV19)		Interpro (IPR038081)|Interpro (IPR003644)|Interpro (IPR039005)|Pfam (PF03160)	EMBL (LSMT01000244)	0	4458	0.735	0.477	XM_020748916	1332.17		PREDICTED: Orbicella faveolata FRAS1-related extracellular matrix protein 2-like (LOC110043470), mRNA	1176069463	0.759	2235	PREDICTED: Orbicella faveolata	0.7825	2224	2	2251	Eukaryota; Metazoa; Cnidaria; Anthozoa; Hexacorallia; Scleractinia; Faviina; Merulinidae; Orbicella
Morphospecies	LOCUS_15383_TRANSCRIPT_1/1_CONFIDENCE_1.000_LENGTH_1135	600	0.497354	4.32e-09	0		0.00% [0/1138]						0.7	88	0.841	0.25	BX323447	49.0756	zebrafish	Zebrafish DNA sequence from clone DKEY-115J5 in linkage group 18, complete sequence	62120524	0.19	44	Zebrafish DNA	0.0388	67	24	44	Eukaryota; Metazoa; Chordata; Craniata; Vertebrata; Euteleostomi; Actinopterygii; Neopterygii; Teleostei; Ostariophysi; Cypriniformes; Cyprinidae; Danio
Morphospecies	LOCUS_11840_TRANSCRIPT_1/4_CONFIDENCE_0.700_LENGTH_3037	2347	0.497143	4.37e-09	876	Predicted protein	28.82% [876/3040]		Uniprot (A7S8L6)|Interpro (A7S8L6)	KEGG (nve:NEMVE_v1g108828)|KEGG GM (nve:NEMVE_v1g108828)	Interpro (IPR015943)|Interpro (IPR001680)|Interpro (IPR017986)|Interpro (IPR036322)|Pfam (PF00400)	NCBI (156380939)|EMBL (DS469598)	0	2734	0.799	0.436	XM_027203876	1218.56		PREDICTED: Pocillopora damicornis DDB1- and CUL4-associated factor 8-like (LOC113686273), mRNA	1524902634	0.624	1367	PREDICTED: Pocillopora damicornis	0.4501	1554	188	1371	Eukaryota; Metazoa; Cnidaria; Anthozoa; Hexacorallia; Scleractinia; Astrocoeniina; Pocilloporidae; Pocillopora
Morphospecies	LOCUS_28535_TRANSCRIPT_1/2_CONFIDENCE_0.750_LENGTH_1664	466	0.496496	4.53e-09	858	Choline dehydrogenase	51.47% [858/1667]	GO:0008812 - choline dehydrogenase activity|GO:0019285 - glycine betaine biosynthetic process from choline|GO:0050660 - flavin adenine dinucleotide binding	Uniprot (A0A2B4SP75)|Interpro (A0A2B4SP75)		Interpro (IPR011533)|Interpro (IPR036188)|Interpro (IPR027424)|Interpro (IPR012132)|Interpro (IPR000172)|Interpro (IPR007867)|Pfam (PF05199)|Pfam (PF00732)	EMBL (LSMT01000044)	0	2011	0.801	0.434	XM_027185250	910.184		PREDICTED: Pocillopora damicornis choline dehydrogenase, mitochondrial-like (LOC113669249), transcript variant X2, mRNA	1524867653	0.703	1006	PREDICTED: Pocillopora damicornis	0.6046	1656	651	1006	Eukaryota; Metazoa; Cnidaria; Anthozoa; Hexacorallia; Scleractinia; Astrocoeniina; Pocilloporidae; Pocillopora
Morphospecies	LOCUS_7101_TRANSCRIPT_4/10_CONFIDENCE_0.639_LENGTH_4264	511	0.496028	4.65e-09	2013	SUN domain-containing ossification factor	47.18% [2013/4267]	GO:0016021 - integral component of membrane	Uniprot (A0A2B4S495)|Interpro (A0A2B4S495)		Interpro (IPR008979)|Interpro (IPR012919)|Pfam (PF07738)	EMBL (LSMT01000210)	0	2335	0.755	0.435	XM_020766146	817.311		PREDICTED: Orbicella faveolata SUN domain-containing ossification factor-like (LOC110059454), mRNA	1176102119	0.514	1169	PREDICTED: Orbicella faveolata	0.2735	4028	2863	1180	Eukaryota; Metazoa; Cnidaria; Anthozoa; Hexacorallia; Scleractinia; Faviina; Merulinidae; Orbicella
Morphospecies	LOCUS_39147_TRANSCRIPT_1/1_CONFIDENCE_1.000_LENGTH_1895	477	0.49503	4.91e-09	414	Predicted protein	21.81% [414/1898]	GO:0006004 - fucose metabolic process|GO:0006487 - protein N-linked glycosylation|GO:0036071 - N-glycan fucosylation|GO:0046921 - alpha-(1-6)-fucosyltransferase activity	Uniprot (A7RXD5)|Interpro (A7RXD5)	KEGG (nve:NEMVE_v1g241340)|KEGG GM (nve:NEMVE_v1g241340)	Interpro (IPR019378)|Pfam (PF10250)	NCBI (156392104)|EMBL (DS469550)	9.75e-21	146	0.945	0.329	XM_020757716	114.899		PREDICTED: Orbicella faveolata kelch-like protein diablo (LOC110051663), mRNA	1176086197	0.248	73	PREDICTED: Orbicella faveolata	0.0385	1863	1791	73	Eukaryota; Metazoa; Cnidaria; Anthozoa; Hexacorallia; Scleractinia; Faviina; Merulinidae; Orbicella
Morphospecies	LOCUS_39147_TRANSCRIPT_1/1_CONFIDENCE_1.000_LENGTH_1895	494	0.49503	4.91e-09	414	Predicted protein	21.81% [414/1898]	GO:0006004 - fucose metabolic process|GO:0006487 - protein N-linked glycosylation|GO:0036071 - N-glycan fucosylation|GO:0046921 - alpha-(1-6)-fucosyltransferase activity	Uniprot (A7RXD5)|Interpro (A7RXD5)	KEGG (nve:NEMVE_v1g241340)|KEGG GM (nve:NEMVE_v1g241340)	Interpro (IPR019378)|Pfam (PF10250)	NCBI (156392104)|EMBL (DS469550)	9.75e-21	146	0.945	0.329	XM_020757716	114.899		PREDICTED: Orbicella faveolata kelch-like protein diablo (LOC110051663), mRNA	1176086197	0.248	73	PREDICTED: Orbicella faveolata	0.0385	1863	1791	73	Eukaryota; Metazoa; Cnidaria; Anthozoa; Hexacorallia; Scleractinia; Faviina; Merulinidae; Orbicella
Morphospecies	LOCUS_39672_TRANSCRIPT_4/4_CONFIDENCE_0.865_LENGTH_2182	1498	0.493522	5.34e-09	528	Uncharacterized protein C1orf198-like	24.16% [528/2185]		Uniprot (A0A2B4SLL1)|Interpro (A0A2B4SLL1)		Interpro (IPR031600)|Pfam (PF15797)	EMBL (LSMT01000066)	1.45e-177	1901	0.751	0.435	XM_015916032	636.072		PREDICTED: Acropora digitifera uncharacterized protein C1orf198 homolog (LOC107349838), mRNA	1005423428	0.593	952	PREDICTED: Acropora digitifera	0.4349	949	1	955	Eukaryota; Metazoa; Cnidaria; Anthozoa; Hexacorallia; Scleractinia; Astrocoeniina; Acroporidae; Acropora
Morphospecies	LOCUS_16114_TRANSCRIPT_1/2_CONFIDENCE_0.750_LENGTH_2841	235	0.490914	6.17e-09	1611	FRAS1-related extracellular matrix protein 2	56.65% [1611/2844]	GO:0007154 - cell communication|GO:0016021 - integral component of membrane	Uniprot (A0A2B4RV19)|Interpro (A0A2B4RV19)		Interpro (IPR038081)|Interpro (IPR003644)|Interpro (IPR039005)|Pfam (PF03160)	EMBL (LSMT01000244)	0	4458	0.735	0.477	XM_020748917	1332.17		PREDICTED: Orbicella faveolata FRAS1-related extracellular matrix protein 2-like (LOC110043470), mRNA	1176069463	0.759	2235	PREDICTED: Orbicella faveolata	0.7825	2224	2	2251	Eukaryota; Metazoa; Cnidaria; Anthozoa; Hexacorallia; Scleractinia; Faviina; Merulinidae; Orbicella
Morphospecies	LOCUS_12967_TRANSCRIPT_1/1_CONFIDENCE_1.000_LENGTH_741	647	0.448994	6.46e-09	129	HAUS augmin-like complex subunit 6	17.34% [129/744]	GO:0051225 - spindle assembly|GO:0070652 - HAUS complex	Uniprot (A0A2B4T185)|Interpro (A0A2B4T185)		Interpro (IPR026797)|Interpro (IPR028163)|Pfam (PF14661)	EMBL (LSMT01000004)	3.93e-08	118	0.864	0.492	XM_020770233	71.6177		PREDICTED: Orbicella faveolata uncharacterized LOC110063274 (LOC110063274), mRNA	1176109852	0.222	59	PREDICTED: Orbicella faveolata	0.0796	290	232	59	Eukaryota; Metazoa; Cnidaria; Anthozoa; Hexacorallia; Scleractinia; Faviina; Merulinidae; Orbicella
Morphospecies	LOCUS_2026_TRANSCRIPT_1/4_CONFIDENCE_0.875_LENGTH_2774	2742	0.489918	6.51e-09	1032	Neuronal acetylcholine receptor subunit alpha-9	37.16% [1032/2777]	GO:0004888 - transmembrane signaling receptor activity|GO:0016021 - integral component of membrane|GO:0022848 - acetylcholine-gated cation-selective channel activity|GO:0030054 - cell junction|GO:0045211 - postsynaptic membrane	Uniprot (A0A2B4S2N3)|Interpro (A0A2B4S2N3)		Interpro (IPR006202)|Interpro (IPR036734)|Interpro (IPR006201)|Interpro (IPR036719)|Interpro (IPR006029)|Interpro (IPR018000)|Interpro (IPR002394)|Pfam (PF02931)|Pfam (PF02932)	EMBL (LSMT01000230)	0	2843	0.733	0.461	XM_020774082	838.951		PREDICTED: Orbicella faveolata neuronal acetylcholine receptor subunit alpha-10-like (LOC110066829), transcript variant X4, mRNA	1176117174	0.623	1423	PREDICTED: Orbicella faveolata	0.513	1462	40	1433	Eukaryota; Metazoa; Cnidaria; Anthozoa; Hexacorallia; Scleractinia; Faviina; Merulinidae; Orbicella
Morphospecies	LOCUS_771_TRANSCRIPT_3/3_CONFIDENCE_0.667_LENGTH_10525	9367	0.447791	6.88e-09	5373	Histone-lysine N-methyltransferase 2C	51.04% [5373/10528]	GO:0042800 - histone methyltransferase activity (H3-K4 specific)|GO:0044666 - MLL3/4 complex|GO:0046872 - metal ion binding	Uniprot (A0A2B4RVK6)|Interpro (A0A2B4RVK6)		Interpro (IPR034732)|Interpro (IPR003889)|Interpro (IPR003888)|Interpro (IPR036910)|Interpro (IPR037877)|Interpro (IPR003616)|Interpro (IPR001214)|Interpro (IPR011011)|Interpro (IPR001965)|Interpro (IPR019787)|Interpro (IPR001841)|Interpro (IPR013083)|Pfam (PF05965)|Pfam (PF05964)|Pfam (PF00628)|Pfam (PF00856)	EMBL (LSMT01000323)	0	7835	0.765	0.481	XM_020769325	2896.59		PREDICTED: Orbicella faveolata histone-lysine N-methyltransferase 2D-like (LOC110062425), transcript variant X2, mRNA	1176108110	0.568	3938	PREDICTED: Orbicella faveolata	0.3703	4203	307	3964	Eukaryota; Metazoa; Cnidaria; Anthozoa; Hexacorallia; Scleractinia; Faviina; Merulinidae; Orbicella
Morphospecies	LOCUS_28535_TRANSCRIPT_1/2_CONFIDENCE_0.750_LENGTH_1664	506	0.488764	6.94e-09	858	Choline dehydrogenase	51.47% [858/1667]	GO:0008812 - choline dehydrogenase activity|GO:0019285 - glycine betaine biosynthetic process from choline|GO:0050660 - flavin adenine dinucleotide binding	Uniprot (A0A2B4SP75)|Interpro (A0A2B4SP75)		Interpro (IPR011533)|Interpro (IPR036188)|Interpro (IPR027424)|Interpro (IPR012132)|Interpro (IPR000172)|Interpro (IPR007867)|Pfam (PF05199)|Pfam (PF00732)	EMBL (LSMT01000044)	0	2011	0.801	0.434	XM_027185251	910.184		PREDICTED: Pocillopora damicornis choline dehydrogenase, mitochondrial-like (LOC113669249), transcript variant X2, mRNA	1524867653	0.703	1006	PREDICTED: Pocillopora damicornis	0.6046	1656	651	1006	Eukaryota; Metazoa; Cnidaria; Anthozoa; Hexacorallia; Scleractinia; Astrocoeniina; Pocilloporidae; Pocillopora
Morphospecies	LOCUS_39824_TRANSCRIPT_1/1_CONFIDENCE_1.000_LENGTH_305	144	0.488347	7.1e-09	0		0.00% [0/308]						7.31	82	0.829	0.439	LN590716	43.6655	common carp	Cyprinus carpio genome assembly common carp genome, scaffold: LG27, chromosome: 29	685042189	0.232	41	Cyprinus carpio	0.1344	269	229	41	Eukaryota; Metazoa; Chordata; Craniata; Vertebrata; Euteleostomi; Actinopterygii; Neopterygii; Teleostei; Ostariophysi; Cypriniformes; Cyprinidae; Cyprinus
Morphospecies	LOCUS_16361_TRANSCRIPT_2/4_CONFIDENCE_0.667_LENGTH_2144	1560	0.488154	7.18e-09	204	Cation channel sperm-associated protein subunit gamma	9.50% [204/2147]	GO:0003735 - structural constituent of ribosome|GO:0006412 - translation|GO:0015934 - large ribosomal subunit|GO:0036128 - CatSper complex|GO:0097228 - sperm principal piece	Uniprot (A0A2B4S9C1)|Interpro (A0A2B4S9C1)		Interpro (IPR028246)|Interpro (IPR036919)|Interpro (IPR005996)|Interpro (IPR016082)|Pfam (PF15064)|Pfam (PF00327)	EMBL (LSMT01000157)	4.68e-57	737	0.748	0.404	XM_015910044	235.724		PREDICTED: Acropora digitifera 50S ribosomal protein L30-like (LOC107344392), mRNA	1005456813	0.461	371	PREDICTED: Acropora digitifera	0.173	2131	1761	373	Eukaryota; Metazoa; Cnidaria; Anthozoa; Hexacorallia; Scleractinia; Astrocoeniina; Acroporidae; Acropora
Morphospecies	LOCUS_53556_TRANSCRIPT_1/1_CONFIDENCE_1.000_LENGTH_328	238	0.487966	7.25e-09	0		0.00% [0/331]						3.84e-29	254	0.843	0.323	XM_020745765	140.146		PREDICTED: Orbicella faveolata uncharacterized LOC110040523 (LOC110040523), mRNA	1176125212	0.615	127	PREDICTED: Orbicella faveolata	0.3872	328	202	127	Eukaryota; Metazoa; Cnidaria; Anthozoa; Hexacorallia; Scleractinia; Faviina; Merulinidae; Orbicella
Morphospecies	LOCUS_7137_TRANSCRIPT_4/10_CONFIDENCE_0.772_LENGTH_5409	887	0.487728	7.35e-09	813	Serine/threonine protein phosphatase 2A regulatory subunit	15.02% [813/5412]	GO:0000159 - protein phosphatase type 2A complex|GO:0007165 - signal transduction|GO:0019888 - protein phosphatase regulator activity	Uniprot (A0A2B4SCT9)|Interpro (A0A2B4SCT9)		Interpro (IPR011989)|Interpro (IPR016024)|Interpro (IPR002554)|Pfam (PF01603)	EMBL (LSMT01000128)	0	1921	0.815	0.394	XM_022933718	929.12		PREDICTED: Stylophora pistillata serine/threonine-protein phosphatase 2A 56 kDa regulatory subunit gamma isoform-like (LOC111329108), mRNA	1270054332	0.497	965	PREDICTED: Stylophora pistillata	0.1784	5409	4445	970	Eukaryota; Metazoa; Cnidaria; Anthozoa; Hexacorallia; Scleractinia; Astrocoeniina; Pocilloporidae; Stylophora
Morphospecies	LOCUS_7137_TRANSCRIPT_4/10_CONFIDENCE_0.772_LENGTH_5409	841	0.487647	7.38e-09	813	Serine/threonine protein phosphatase 2A regulatory subunit	15.02% [813/5412]	GO:0000159 - protein phosphatase type 2A complex|GO:0007165 - signal transduction|GO:0019888 - protein phosphatase regulator activity	Uniprot (A0A2B4SCT9)|Interpro (A0A2B4SCT9)		Interpro (IPR011989)|Interpro (IPR016024)|Interpro (IPR002554)|Pfam (PF01603)	EMBL (LSMT01000128)	0	1921	0.815	0.394	XM_022933719	929.12		PREDICTED: Stylophora pistillata serine/threonine-protein phosphatase 2A 56 kDa regulatory subunit gamma isoform-like (LOC111329108), mRNA	1270054332	0.497	965	PREDICTED: Stylophora pistillata	0.1784	5409	4445	970	Eukaryota; Metazoa; Cnidaria; Anthozoa; Hexacorallia; Scleractinia; Astrocoeniina; Pocilloporidae; Stylophora
Morphospecies	LOCUS_14034_TRANSCRIPT_9/10_CONFIDENCE_0.278_LENGTH_5628	3551	0.487572	7.41e-09	1212	Eyes absent homolog	21.52% [1212/5631]	GO:0004725 - protein tyrosine phosphatase activity|GO:0007275 - multicellular organism development|GO:0046872 - metal ion binding	Uniprot (A0A1T4JGY9)|Interpro (A0A1T4JGY9)		Interpro (IPR006545)|Interpro (IPR038102)|Interpro (IPR028472)	EMBL (LT795552)	0	4539	0.805	0.469	XM_020758010	2107.62		PREDICTED: Orbicella faveolata eyes absent homolog 2-like (LOC110051913), transcript variant X7, mRNA	1176086748	0.605	2284	PREDICTED: Orbicella faveolata	0.4058	2286	3	2300	Eukaryota; Metazoa; Cnidaria; Anthozoa; Hexacorallia; Scleractinia; Faviina; Merulinidae; Orbicella
Morphospecies	LOCUS_7137_TRANSCRIPT_4/10_CONFIDENCE_0.772_LENGTH_5409	856	0.487572	7.41e-09	813	Serine/threonine protein phosphatase 2A regulatory subunit	15.02% [813/5412]	GO:0000159 - protein phosphatase type 2A complex|GO:0007165 - signal transduction|GO:0019888 - protein phosphatase regulator activity	Uniprot (A0A2B4SCT9)|Interpro (A0A2B4SCT9)		Interpro (IPR011989)|Interpro (IPR016024)|Interpro (IPR002554)|Pfam (PF01603)	EMBL (LSMT01000128)	0	1921	0.815	0.394	XM_022933720	929.12		PREDICTED: Stylophora pistillata serine/threonine-protein phosphatase 2A 56 kDa regulatory subunit gamma isoform-like (LOC111329108), mRNA	1270054332	0.497	965	PREDICTED: Stylophora pistillata	0.1784	5409	4445	970	Eukaryota; Metazoa; Cnidaria; Anthozoa; Hexacorallia; Scleractinia; Astrocoeniina; Pocilloporidae; Stylophora
Morphospecies	LOCUS_7137_TRANSCRIPT_4/10_CONFIDENCE_0.772_LENGTH_5409	884	0.487572	7.41e-09	813	Serine/threonine protein phosphatase 2A regulatory subunit	15.02% [813/5412]	GO:0000159 - protein phosphatase type 2A complex|GO:0007165 - signal transduction|GO:0019888 - protein phosphatase regulator activity	Uniprot (A0A2B4SCT9)|Interpro (A0A2B4SCT9)		Interpro (IPR011989)|Interpro (IPR016024)|Interpro (IPR002554)|Pfam (PF01603)	EMBL (LSMT01000128)	0	1921	0.815	0.394	XM_022933721	929.12		PREDICTED: Stylophora pistillata serine/threonine-protein phosphatase 2A 56 kDa regulatory subunit gamma isoform-like (LOC111329108), mRNA	1270054332	0.497	965	PREDICTED: Stylophora pistillata	0.1784	5409	4445	970	Eukaryota; Metazoa; Cnidaria; Anthozoa; Hexacorallia; Scleractinia; Astrocoeniina; Pocilloporidae; Stylophora
Morphospecies	LOCUS_1112_TRANSCRIPT_1/1_CONFIDENCE_1.000_LENGTH_1802	1570	0.487132	7.59e-09	558	ER membrane protein complex subunit 7	30.91% [558/1805]	GO:0016021 - integral component of membrane|GO:0030246 - carbohydrate binding	Uniprot (A0A2B4RXQ2)|Interpro (A0A2B4RXQ2)		Interpro (IPR013784)|Interpro (IPR019008)|Interpro (IPR039163)|Pfam (PF09430)	EMBL (LSMT01000294)	0	1444	0.825	0.399	XM_020763005	735.257		PREDICTED: Orbicella faveolata ER membrane protein complex subunit 7-like (LOC110056508), mRNA	1176096143	0.613	722	PREDICTED: Orbicella faveolata	0.4007	791	70	722	Eukaryota; Metazoa; Cnidaria; Anthozoa; Hexacorallia; Scleractinia; Faviina; Merulinidae; Orbicella
Morphospecies	LOCUS_3799_TRANSCRIPT_53/57_CONFIDENCE_0.068_LENGTH_8387	2356	0.486571	7.82e-09	2112	Uncharacterized protein	25.17% [2112/8390]	GO:0003676 - nucleic acid binding|GO:0005634 - nucleus|GO:0015074 - DNA integration	Uniprot (W4XU20)|Interpro (W4XU20)		Interpro (IPR001584)|Interpro (IPR041588)|Interpro (IPR012337)|Interpro (IPR036397)|Interpro (IPR000477)|Interpro (IPR041577)|Pfam (PF17921)|Pfam (PF17919)|Pfam (PF00665)|Pfam (PF00078)	EMBL (AAGJ04169950)	0	6526	0.852	0.442	XM_015900260	3714.42		PREDICTED: Acropora digitifera uncharacterized protein K02A2.6-like (LOC107335264), mRNA	1005436530	0.621	3266	PREDICTED: Acropora digitifera	0.3894	3476	211	3266	Eukaryota; Metazoa; Cnidaria; Anthozoa; Hexacorallia; Scleractinia; Astrocoeniina; Acroporidae; Acropora
Morphospecies	LOCUS_87408_TRANSCRIPT_1/2_CONFIDENCE_0.750_LENGTH_563	541	0.486063	8.04e-09	138	Serine/threonine-protein phosphatase 6 regulatory ankyrin repeat subunit A	24.51% [138/563]	GO:0003676 - nucleic acid binding|GO:0042981 - regulation of apoptotic process	Uniprot (A0A2B4R942_STYPI)|Interpro (A0A2B4R942_STYPI)		Interpro (IPR002110)|Interpro (IPR020683)|Interpro (IPR036770)|Interpro (IPR011029)|Interpro (IPR001875)|Interpro (IPR000305)|Interpro (IPR013087)|Pfam (PF00023)|Pfam (PF12796)|Pfam (PF13606)	EMBL (LSMT01001005)	3.15e-14	116	0.948	0.431	XR_002695655	92.3564		PREDICTED: Stylophora pistillata exonuclease 1-like (LOC111339240), transcript variant X5, misc_RNA	1270076965	0.276	58	PREDICTED: Stylophora pistillata	0.103	563	506	58	Eukaryota; Metazoa; Cnidaria; Anthozoa; Hexacorallia; Scleractinia; Astrocoeniina; Pocilloporidae; Stylophora
Morphospecies	LOCUS_32862_TRANSCRIPT_1/2_CONFIDENCE_0.667_LENGTH_473	188	0.485878	8.13e-09	0		0.00% [0/476]						3.41	78	0.846	0.077	LN590693	44.5672	common carp	Cyprinus carpio genome assembly common carp genome, scaffold: LG3, chromosome: 3	685042168	0.214	39	Cyprinus carpio	0.0825	182	144	39	Eukaryota; Metazoa; Chordata; Craniata; Vertebrata; Euteleostomi; Actinopterygii; Neopterygii; Teleostei; Ostariophysi; Cypriniformes; Cyprinidae; Cyprinus
Morphospecies	LOCUS_30617_TRANSCRIPT_1/1_CONFIDENCE_1.000_LENGTH_423	183	0.444143	8.34e-09	0		0.00% [0/426]						na	na	na	na	na	na	na	na	na	na	na	na	na	na	na	na	na	na
Morphospecies	LOCUS_13267_TRANSCRIPT_1/1_CONFIDENCE_1.000_LENGTH_571	346	0.484074	8.96e-09	0		0.00% [0/574]						na	na	na	na	na	na	na	na	na	na	na	na	na	na	na	na	na	na
Morphospecies	LOCUS_16107_TRANSCRIPT_4/7_CONFIDENCE_0.700_LENGTH_1928	1336	0.484074	8.96e-09	279	Chondroitin proteoglycan 2	14.45% [279/1931]	GO:0005576 - extracellular region|GO:0006030 - chitin metabolic process|GO:0008061 - chitin binding	Uniprot (A0A087TZ26)|Interpro (A0A087TZ26)		Interpro (IPR002557)|Interpro (IPR036508)|Pfam (PF01607)	NCBI (675377463)|EMBL (KK117393)	1.06e-07	308	0.701	0.455	XR_002297236	71.6177		PREDICTED: Orbicella faveolata uncharacterized LOC110054631 (LOC110054631), ncRNA	1176092316	0.141	154	PREDICTED: Orbicella faveolata	0.0799	1376	1223	154	Eukaryota; Metazoa; Cnidaria; Anthozoa; Hexacorallia; Scleractinia; Faviina; Merulinidae; Orbicella
Morphospecies	LOCUS_22552_TRANSCRIPT_1/1_CONFIDENCE_1.000_LENGTH_1339	279	0.484074	8.96e-09	504	2-oxoisovalerate dehydrogenase subunit alpha	37.56% [504/1342]	GO:0003826 - alpha-ketoacid dehydrogenase activity|GO:0003863 - 3-methyl-2-oxobutanoate dehydrogenase (2-methylpropanoyl-transferring) activity|GO:0005947 - mitochondrial alpha-ketoglutarate dehydrogenase complex|GO:0009083 - branched-chain amino acid catabolic process	Uniprot (A7RZV6)|Interpro (A7RZV6)	KEGG (nve:NEMVE_v1g183894)|KEGG GM (nve:NEMVE_v1g183894)|KEGG EC (1.2.4.4)	Interpro (IPR034616)|Interpro (IPR001017)|Interpro (IPR029061)|Pfam (PF00676)	NCBI (156389683)|EMBL (DS469558)	2.37e-153	1438	0.77	0.447	XM_020751990	555.822		PREDICTED: Orbicella faveolata 2-oxoisovalerate dehydrogenase subunit alpha, mitochondrial-like (LOC110046291), transcript variant X4, mRNA	1176075309	0.655	722	PREDICTED: Orbicella faveolata	0.5392	1337	616	722	Eukaryota; Metazoa; Cnidaria; Anthozoa; Hexacorallia; Scleractinia; Faviina; Merulinidae; Orbicella
Morphospecies	LOCUS_1325_TRANSCRIPT_5/8_CONFIDENCE_0.348_LENGTH_2507	1533	0.48305	9.47e-09	327	Putative Rab-related GTPase	13.03% [327/2510]	GO:0003924 - GTPase activity|GO:0005525 - GTP binding	Uniprot (A0A2B4S456)|Interpro (A0A2B4S456)		Interpro (IPR027417)|Interpro (IPR005225)|Interpro (IPR001806)|Pfam (PF00071)	EMBL (LSMT01000194)	3.46e-53	1074	0.699	0.431	XM_020775243	224.002		PREDICTED: Orbicella faveolata GTP-binding protein ypt1-like (LOC110067897), mRNA	1176119311	0.458	543	PREDICTED: Orbicella faveolata	0.2166	2193	1651	544	Eukaryota; Metazoa; Cnidaria; Anthozoa; Hexacorallia; Scleractinia; Faviina; Merulinidae; Orbicella
Morphospecies	LOCUS_3474_TRANSCRIPT_1/3_CONFIDENCE_0.778_LENGTH_3955	1460	0.482999	9.5e-09	1503	Fibroblast growth factor receptor 2	37.97% [1503/3958]	GO:0004714 - transmembrane receptor protein tyrosine kinase activity|GO:0005524 - ATP binding|GO:0007169 - transmembrane receptor protein tyrosine kinase signaling pathway|GO:0016021 - integral component of membrane	Uniprot (A0A2B4RCA1)|Interpro (A0A2B4RCA1)		Interpro (IPR007110)|Interpro (IPR036179)|Interpro (IPR013783)|Interpro (IPR003599)|Interpro (IPR003598)|Interpro (IPR011009)|Interpro (IPR000719)|Interpro (IPR001245)|Interpro (IPR020635)|Interpro (IPR001824)|Pfam (PF07714)	EMBL (LSMT01000782)	0	2890	0.775	0.469	XM_015917332	1124.79		PREDICTED: Acropora digitifera fibroblast growth factor receptor 2-like (LOC107351066), mRNA	1005471909	0.57	1445	PREDICTED: Acropora digitifera	0.3654	2688	1244	1454	Eukaryota; Metazoa; Cnidaria; Anthozoa; Hexacorallia; Scleractinia; Astrocoeniina; Acroporidae; Acropora
Morphospecies	LOCUS_87408_TRANSCRIPT_1/2_CONFIDENCE_0.750_LENGTH_563	553	0.482518	9.75e-09	138	Serine/threonine-protein phosphatase 6 regulatory ankyrin repeat subunit A	24.51% [138/563]	GO:0003676 - nucleic acid binding|GO:0042981 - regulation of apoptotic process	Uniprot (A0A2B4R942_STYPI)|Interpro (A0A2B4R942_STYPI)		Interpro (IPR002110)|Interpro (IPR020683)|Interpro (IPR036770)|Interpro (IPR011029)|Interpro (IPR001875)|Interpro (IPR000305)|Interpro (IPR013087)|Pfam (PF00023)|Pfam (PF12796)|Pfam (PF13606)	EMBL (LSMT01001005)	3.15e-14	116	0.948	0.431	XR_002695656	92.3564		PREDICTED: Stylophora pistillata exonuclease 1-like (LOC111339240), transcript variant X5, misc_RNA	1270076965	0.276	58	PREDICTED: Stylophora pistillata	0.103	563	506	58	Eukaryota; Metazoa; Cnidaria; Anthozoa; Hexacorallia; Scleractinia; Astrocoeniina; Pocilloporidae; Stylophora
Clade	LOCUS_11520_TRANSCRIPT_3/6_CONFIDENCE_0.667_LENGTH_3327	504	0.908516	0	255	Serine/threonine-protein kinase STK11	7.66% [255/3330]	GO:0004672 - protein kinase activity|GO:0005524 - ATP binding	Uniprot (A0A2B4RDI5)|Interpro (A0A2B4RDI5)		Interpro (IPR011009)|Interpro (IPR000719)|Interpro (IPR017441)|Pfam (PF00069)	EMBL (LSMT01000793)	2.92e-49	733	0.734	0.424	XM_022952144	211.379		PREDICTED: Stylophora pistillata serine/threonine-protein kinase STK11-like (LOC111344877), mRNA	1270088711	0.422	368	PREDICTED: Stylophora pistillata	0.1097	3327	2963	369	Eukaryota; Metazoa; Cnidaria; Anthozoa; Hexacorallia; Scleractinia; Astrocoeniina; Pocilloporidae; Stylophora
Clade	LOCUS_27087_TRANSCRIPT_3/4_CONFIDENCE_0.846_LENGTH_1247	894	0.952831	0	0		0.00% [0/1250]						2.03	106	0.792	0.302	LT594795	47.2722	cacao	Theobroma cacao genome assembly, chromosome: VIII	1042907544	0.174	53	Theobroma cacao	0.056	767	715	53	Eukaryota; Viridiplantae; Streptophyta; Embryophyta; Tracheophyta; Spermatophyta; Magnoliophyta; eudicotyledons; Gunneridae; Pentapetalae; rosids; malvids; Malvales; Malvaceae; Byttnerioideae; Theobroma
Clade	LOCUS_28210_TRANSCRIPT_5/5_CONFIDENCE_0.500_LENGTH_952	654	0.761005	0	69	Uncharacterized protein	7.23% [69/955]	GO:0016021 - integral component of membrane	Uniprot (A0A2G4UDR7_YERMO)|Interpro (A0A2G4UDR7_YERMO)			EMBL (PEHO01000008)	1.02e-08	196	0.765	0.429	XM_015913777	74.3227		PREDICTED: Acropora digitifera uncharacterized LOC107347779 (LOC107347779), transcript variant X5, mRNA	1005422942	0.205	98	PREDICTED: Acropora digitifera	0.1448	646	549	98	Eukaryota; Metazoa; Cnidaria; Anthozoa; Hexacorallia; Scleractinia; Astrocoeniina; Acroporidae; Acropora
Clade	LOCUS_3857_TRANSCRIPT_1/1_CONFIDENCE_1.000_LENGTH_2763	2088	0.837836	0	1452	Spatacsin	52.49% [1452/2766]		Uniprot (A0A2B4T022)|Interpro (A0A2B4T022)		Interpro (IPR028103)|Interpro (IPR028107)|Pfam (PF14649)	EMBL (LSMT01000002)	8.84	84	0.833	0.167	CP003261	45.4688		Clostridium pasteurianum BC1, complete genome	488448414	0.185	42	Clostridium pasteurianum	0.0358	500	459	42	Bacteria; Firmicutes; Clostridia; Clostridiales; Clostridiaceae; Clostridium
Clade	LOCUS_56319_TRANSCRIPT_1/1_CONFIDENCE_1.000_LENGTH_323	45	0.861612	0	63	ABC transporter substrate-binding protein	19.33% [63/326]		Uniprot (A0A369T4S8_9PROT)|Interpro (A0A369T4S8_9PROT)		Interpro (IPR028081)|Interpro (IPR028082)|Pfam (PF13458)	EMBL (QPMH01000030)	4.69e-46	1081	0.682	0.498	XM_020771348	197.854		PREDICTED: Orbicella faveolata uncharacterized LOC110064311 (LOC110064311), mRNA	1176111984	0.645	548	PREDICTED: Orbicella faveolata	0.6091	750	218	556	Eukaryota; Metazoa; Cnidaria; Anthozoa; Hexacorallia; Scleractinia; Faviina; Merulinidae; Orbicella
Clade	LOCUS_978_TRANSCRIPT_2/3_CONFIDENCE_0.667_LENGTH_3447	936	0.87993	0	552	Lysine-specific demethylase 4A	16.00% [552/3450]	GO:0005634 - nucleus|GO:0008168 - methyltransferase activity|GO:0046872 - metal ion binding	Uniprot (A0A2B4SG68)|Interpro (A0A2B4SG68)		Interpro (IPR034732)|Interpro (IPR003347)|Interpro (IPR003349)|Interpro (IPR040477)|Interpro (IPR002999)|Interpro (IPR011011)|Interpro (IPR001965)|Interpro (IPR013083)|Pfam (PF02373)|Pfam (PF02375)|Pfam (PF18104)	EMBL (LSMT01000075)
Clade	LOCUS_978_TRANSCRIPT_2/3_CONFIDENCE_0.667_LENGTH_3447	1026	0.882211	6.75e-167	553	Lysine-specific demethylase 5A	16.00% [552/3451]	GO:0005634 - nucleus|GO:0008168 - methyltransferase activity|GO:0046873 - metal ion binding	Uniprot (A0A2B4SG68)|Interpro (A0A2B4SG69)		Interpro (IPR034732)|Interpro (IPR003347)|Interpro (IPR003349)|Interpro (IPR040477)|Interpro (IPR002999)|Interpro (IPR011011)|Interpro (IPR001965)|Interpro (IPR013083)|Pfam (PF02373)|Pfam (PF02375)|Pfam (PF18105)	EMBL (LSMT01000076)
Clade	LOCUS_978_TRANSCRIPT_2/3_CONFIDENCE_0.667_LENGTH_3447	1045	0.882211	6.75e-167	554	Lysine-specific demethylase 6A	16.00% [552/3452]	GO:0005634 - nucleus|GO:0008168 - methyltransferase activity|GO:0046874 - metal ion binding	Uniprot (A0A2B4SG68)|Interpro (A0A2B4SG70)		Interpro (IPR034732)|Interpro (IPR003347)|Interpro (IPR003349)|Interpro (IPR040477)|Interpro (IPR002999)|Interpro (IPR011011)|Interpro (IPR001965)|Interpro (IPR013083)|Pfam (PF02373)|Pfam (PF02375)|Pfam (PF18106)	EMBL (LSMT01000077)
Clade	LOCUS_56319_TRANSCRIPT_1/1_CONFIDENCE_1.000_LENGTH_323	26	0.861612	8.52e-158	64	ABC transporter substrate-binding protein	19.33% [63/327]		Uniprot (A0A369T4S8_9PROT)|Interpro (A0A369T4S8_10PROT)		Interpro (IPR028081)|Interpro (IPR028082)|Pfam (PF13459)	EMBL (QPMH01000031)	1	1082	1.682	1.498	XM_020771349	198.854		PREDICTED: Orbicella faveolata uncharacterized LOC110064311 (LOC110064312), mRNA	1176111985	1.645	549	PREDICTED: Orbicella faveolata	1.6091	751	219	557	Eukaryota; Metazoa; Cnidaria; Anthozoa; Hexacorallia; Scleractinia; Faviina; Merulinidae; Orbicella
Clade	LOCUS_22444_TRANSCRIPT_2/2_CONFIDENCE_0.667_LENGTH_4531	549	0.982531	2.1e-156	2154	Receptor-type tyrosine-protein phosphatase alpha	47.51% [2154/4534]	GO:0004725 - protein tyrosine phosphatase activity|GO:0016021 - integral component of membrane	Uniprot (A0A2B4RB45)|Interpro (A0A2B4RB45)		Interpro (IPR001304)|Interpro (IPR016186)|Interpro (IPR016187)|Interpro (IPR003961)|Interpro (IPR036116)|Interpro (IPR007110)|Interpro (IPR036179)|Interpro (IPR013783)|Interpro (IPR003599)|Interpro (IPR003598)|Interpro (IPR013151)|Interpro (IPR029021)|Interpro (IPR000242)|Interpro (IPR000884)|Interpro (IPR036383)|Interpro (IPR016130)|Interpro (IPR003595)|Interpro (IPR000387)|Pfam (PF00041)|Pfam (…	EMBL (LSMT01000936)	3.26e-107	1286	0.741	0.409	XR_001564070	402.536		PREDICTED: Acropora digitifera tetraspanin-33 pseudogene (LOC107342806), misc_RNA	1005453288	0.612	643	PREDICTED: Acropora digitifera	0.4835	1330	688	649	Eukaryota; Metazoa; Cnidaria; Anthozoa; Hexacorallia; Scleractinia; Astrocoeniina; Acroporidae; Acropora
Clade	LOCUS_32063_TRANSCRIPT_1/1_CONFIDENCE_1.000_LENGTH_1416	460	0.880202	1.21e-134	132	Uncharacterized protein	9.30% [132/1419]		Uniprot (A0A3M6TW07_9CNID)|Interpro (A0A3M6TW07_9CNID)				1.53e-18	336	0.749	0.418	XM_020749918	108.587		PREDICTED: Orbicella faveolata armadillo repeat-containing protein 2-like (LOC110044377), mRNA	1176071349	0.166	170	PREDICTED: Orbicella faveolata	0.083	1701	1536	175	Eukaryota; Metazoa; Cnidaria; Anthozoa; Hexacorallia; Scleractinia; Faviina; Merulinidae; Orbicella
Clade	LOCUS_76158_TRANSCRIPT_2/3_CONFIDENCE_0.667_LENGTH_1131	509	0.766031	6.38e-111	0		0.00% [0/1134]
Clade	LOCUS_19307_TRANSCRIPT_1/4_CONFIDENCE_0.700_LENGTH_2109	961	0.893203	9.99e-108	174	Multiple coagulation factor deficiency protein 2-like	8.24% [174/2112]	GO:0005509 - calcium ion binding	Uniprot (A0A2B4RLL0)|Interpro (A0A2B4RLL0)		Interpro (IPR000210)|Interpro (IPR011992)|Interpro (IPR018247)|Interpro (IPR002048)|Interpro (IPR011333)|Pfam (PF00651)|Pfam (PF13499)	EMBL (LSMT01000454)	1.7e-05	328	0.692	0.306	XM_020775392	64.4042		PREDICTED: Orbicella faveolata RNA-binding protein 33-like (LOC110067996), mRNA	1176056444	0.134	170	PREDICTED: Orbicella faveolata	0.0759	1618	1461	172	Eukaryota; Metazoa; Cnidaria; Anthozoa; Hexacorallia; Scleractinia; Faviina; Merulinidae; Orbicella
Clade	LOCUS_19307_TRANSCRIPT_1/4_CONFIDENCE_0.700_LENGTH_2109	987	0.893203	9.99e-108	175	Multiple coagulation factor deficiency protein 3-like	8.24% [174/2113]	GO:0005510 - calcium ion binding	Uniprot (A0A2B4RLL0)|Interpro (A0A2B4RLL1)		Interpro (IPR000210)|Interpro (IPR011992)|Interpro (IPR018247)|Interpro (IPR002048)|Interpro (IPR011333)|Pfam (PF00651)|Pfam (PF13500)	EMBL (LSMT01000455)	1.00002	329	1.692	1.306	XM_020775393	65.4042		PREDICTED: Orbicella faveolata RNA-binding protein 33-like (LOC110067997), mRNA	1176056445	1.134	171	PREDICTED: Orbicella faveolata	1.0759	1619	1462	173	Eukaryota; Metazoa; Cnidaria; Anthozoa; Hexacorallia; Scleractinia; Faviina; Merulinidae; Orbicella
Clade	LOCUS_19552_TRANSCRIPT_1/1_CONFIDENCE_1.000_LENGTH_411	269	0.702292	6.54e-104	135	Speckle-type POZ protein-like	32.61% [135/414]		Uniprot (A0A2B4RA03)|Interpro (A0A2B4RA03)		Interpro (IPR000210)|Interpro (IPR011333)|Pfam (PF00651)	EMBL (LSMT01000927)	5.47e-21	290	0.772	0.462	XM_020769960	113.997		PREDICTED: Orbicella faveolata uncharacterized LOC110063006 (LOC110063006), mRNA	1176109345	0.466	145	PREDICTED: Orbicella faveolata	0.4328	245	101	145	Eukaryota; Metazoa; Cnidaria; Anthozoa; Hexacorallia; Scleractinia; Faviina; Merulinidae; Orbicella
Clade	LOCUS_21645_TRANSCRIPT_1/1_CONFIDENCE_1.000_LENGTH_2132	676	0.789736	6.03e-101	708	Glutamate carboxypeptidase 2	33.16% [708/2135]	GO:0004180 - carboxypeptidase activity|GO:0016021 - integral component of membrane	Uniprot (A0A2B4SPP3)|Interpro (A0A2B4SPP3)		Interpro (IPR003137)|Interpro (IPR007484)|Interpro (IPR039373)|Interpro (IPR007365)|Interpro (IPR036757)|Pfam (PF02225)|Pfam (PF04389)|Pfam (PF04253)	EMBL (LSMT01000041)	0	12575	0.739	0.443	XM_020761668	3910.09		PREDICTED: Orbicella faveolata trichohyalin-like (LOC110055292), mRNA	1176093616	0.648	6292	PREDICTED: Orbicella faveolata	0.5565	11285	4994	6330	Eukaryota; Metazoa; Cnidaria; Anthozoa; Hexacorallia; Scleractinia; Faviina; Merulinidae; Orbicella
Clade	LOCUS_6539_TRANSCRIPT_1/2_CONFIDENCE_0.750_LENGTH_2088	186	0.904316	7.45e-93	912	Long-chain fatty acid transport protein 4	43.62% [912/2091]	GO:0004467 - long-chain fatty acid-CoA ligase activity|GO:0015908 - fatty acid transport|GO:0016021 - integral component of membrane|GO:0031957 - very long-chain fatty acid-CoA ligase activity	Uniprot (A0A2B4SCP1)|Interpro (A0A2B4SCP1)		Interpro (IPR025110)|Interpro (IPR020845)|Interpro (IPR000873)|Interpro (IPR030304)|Interpro (IPR024810)|Pfam (PF00501)|Pfam (PF13193)|Pfam (PF03281)	EMBL (LSMT01000131)	4.11e-89	1914	0.685	0.424	XM_015917482	342.123		PREDICTED: Acropora digitifera uncharacterized LOC107351186 (LOC107351186), mRNA	1005423726	0.58	957	PREDICTED: Acropora digitifera	0.4759	1319	363	968	Eukaryota; Metazoa; Cnidaria; Anthozoa; Hexacorallia; Scleractinia; Astrocoeniina; Acroporidae; Acropora
Clade	LOCUS_6539_TRANSCRIPT_1/2_CONFIDENCE_0.750_LENGTH_2088	222	0.904316	7.45e-93	913	Long-chain fatty acid transport protein 5	43.62% [912/2092]	GO:0004467 - long-chain fatty acid-CoA ligase activity|GO:0015908 - fatty acid transport|GO:0016021 - integral component of membrane|GO:0031958 - very long-chain fatty acid-CoA ligase activity	Uniprot (A0A2B4SCP1)|Interpro (A0A2B4SCP2)		Interpro (IPR025110)|Interpro (IPR020845)|Interpro (IPR000873)|Interpro (IPR030304)|Interpro (IPR024810)|Pfam (PF00501)|Pfam (PF13193)|Pfam (PF03282)	EMBL (LSMT01000132)	1	1915	1.685	1.424	XM_015917483	343.123		PREDICTED: Acropora digitifera uncharacterized LOC107351186 (LOC107351187), mRNA	1005423727	1.58	958	PREDICTED: Acropora digitifera	1.4759	1320	364	969	Eukaryota; Metazoa; Cnidaria; Anthozoa; Hexacorallia; Scleractinia; Astrocoeniina; Acroporidae; Acropora
Clade	LOCUS_29485_TRANSCRIPT_3/7_CONFIDENCE_0.625_LENGTH_947	527	0.844669	2.92e-15	114	glutamate carboxypeptidase 2	12.00% [114/950]		Uniprot (A0A354GFJ9)|Interpro (A0A354GFJ9)		Interpro (IPR036691)|Interpro (IPR005135)|Interpro (IPR000477)|Pfam (PF14529)|Pfam (PF00078)	EMBL (DNUT01000124)	5.55e-126	1518	0.738	0.46	XM_020771493	464.752		PREDICTED: Orbicella faveolata oncoprotein-induced transcript 3 protein-like (LOC110064435), transcript variant X3, mRNA	1176112252	0.539	759	PREDICTED: Orbicella faveolata	0.3394	890	132	763	Eukaryota; Metazoa; Cnidaria; Anthozoa; Hexacorallia; Scleractinia; Faviina; Merulinidae; Orbicella
Clade	LOCUS_29485_TRANSCRIPT_3/7_CONFIDENCE_0.625_LENGTH_947	574	0.844669	2.92e-15	115	Uncharacterized protein	12.00% [114/951]		Uniprot (A0A354GFJ9)|Interpro (A0A354GFJ10)		Interpro (IPR036691)|Interpro (IPR005135)|Interpro (IPR000477)|Pfam (PF14529)|Pfam (PF00079)	EMBL (DNUT01000125)	1	1519	1.738	1.46	XM_020771494	465.752		PREDICTED: Orbicella faveolata oncoprotein-induced transcript 3 protein-like (LOC110064435), transcript variant X4, mRNA	1176112253	1.539	760	PREDICTED: Orbicella faveolata	1.3394	891	133	764	Eukaryota; Metazoa; Cnidaria; Anthozoa; Hexacorallia; Scleractinia; Faviina; Merulinidae; Orbicella
Clade	LOCUS_11058_TRANSCRIPT_7/10_CONFIDENCE_0.657_LENGTH_2125	1189	0.811752	3.79e-13	546	Uncharacterized protein	25.66% [546/2128]		Uniprot (A0A1X7VQ32)|Interpro (A0A1X7VQ32)		Interpro (IPR014710)|Interpro (IPR011051)		1.34	72	0.889	0.25	CP025661	48.1739	trilobed morning glory	Ipomoea triloba cultivar NCNSP0323 chromosome 2	1477772543	0.203	36	Ipomoea triloba	0.0169	1901	1866	36	Eukaryota; Viridiplantae; Streptophyta; Embryophyta; Tracheophyta; Spermatophyta; Magnoliophyta; eudicotyledons; Gunneridae; Pentapetalae; asterids; lamiids; Solanales; Convolvulaceae; Ipomoeeae; Ipomoea
Clade	LOCUS_10986_TRANSCRIPT_1/3_CONFIDENCE_0.889_LENGTH_4018	1300	0.867253	4.8e-13	1449	Zinc finger protein GLIS3	36.04% [1449/4021]	GO:0003676 - nucleic acid binding	Uniprot (A0A2B4SNR9)|Interpro (A0A2B4SNR9)		Interpro (IPR036236)|Interpro (IPR013087)|Pfam (PF00096)	EMBL (LSMT01000045)	0	3737	0.761	0.473	XM_020775968	1332.17		PREDICTED: Orbicella faveolata hypermethylated in cancer 2 protein-like (LOC110068572), transcript variant X5, mRNA	1176120678	0.613	1870	PREDICTED: Orbicella faveolata	0.4647	2262	396	1897	Eukaryota; Metazoa; Cnidaria; Anthozoa; Hexacorallia; Scleractinia; Faviina; Merulinidae; Orbicella
Clade	LOCUS_28210_TRANSCRIPT_5/5_CONFIDENCE_0.500_LENGTH_952	509	0.861949	5.14e-13	70	Uncharacterized protein	7.23% [69/956]	GO:0016022 - integral component of membrane	Uniprot (A0A2G4UDR7_YERMO)|Interpro (A0A2G4UDR8_YERMO)			EMBL (PEHO01000009)	1	197	1.765	1.429	XM_015913778	75.3227		PREDICTED: Acropora digitifera uncharacterized LOC107347779 (LOC107347779), transcript variant X6, mRNA	1005422943	1.205	99	PREDICTED: Acropora digitifera	1.1448	647	550	99	Eukaryota; Metazoa; Cnidaria; Anthozoa; Hexacorallia; Scleractinia; Astrocoeniina; Acroporidae; Acropora
Clade	LOCUS_7167_TRANSCRIPT_1/1_CONFIDENCE_1.000_LENGTH_2658	279	0.8562	2.73e-12	1335	Tetratricopeptide repeat protein 24	50.17% [1335/2661]		Uniprot (A0A2B4SM20)|Interpro (A0A2B4SM20)		Interpro (IPR013026)|Interpro (IPR011990)|Interpro (IPR024812)|Interpro (IPR019734)|Pfam (PF13181)	EMBL (LSMT01000043)	5.91e-35	326	0.816	0.46	XM_022941697	159.983		PREDICTED: Stylophora pistillata TBC1 domain family member 5-like (LOC111335704), transcript variant X3, mRNA	1270069233	0.587	163	PREDICTED: Stylophora pistillata	0.3575	456	294	163	Eukaryota; Metazoa; Cnidaria; Anthozoa; Hexacorallia; Scleractinia; Astrocoeniina; Pocilloporidae; Stylophora
Clade	LOCUS_9134_TRANSCRIPT_1/1_CONFIDENCE_1.000_LENGTH_2447	2291	0.838603	2.73e-12	1092	Laminin subunit beta-4	44.57% [1092/2450]		Uniprot (A0A2B4T0V3)|Interpro (A0A2B4T0V3)		Interpro (IPR000008)|Interpro (IPR035892)|Interpro (IPR013320)|Interpro (IPR000742)|Interpro (IPR008979)|Interpro (IPR002049)|Interpro (IPR001791)|Interpro (IPR008211)|Interpro (IPR038684)|Pfam (PF00168)|Pfam (PF00053)|Pfam (PF00054)|Pfam (PF02210)|Pfam (PF00055)	EMBL (LSMT01000004)
Clade	LOCUS_27362_TRANSCRIPT_1/2_CONFIDENCE_0.857_LENGTH_2093	1119	0.833608	3.36e-12	-1		0.00% [0/2095]						-1	355	-0.303	-0.534	XM_015898386	77.8312		PREDICTED: Acropora digitifera putative nuclease HARBI1 (LOC107333554), mRNA	1005432615	-0.805	177	PREDICTED: Acropora digitifera	-0.8057	771	594	177	Eukaryota; Metazoa; Cnidaria; Anthozoa; Hexacorallia; Scleractinia; Astrocoeniina; Acroporidae; Acropora
Clade	LOCUS_7167_TRANSCRIPT_1/1_CONFIDENCE_1.000_LENGTH_2658	1378	0.765808	7.71e-12	1336	Tetratricopeptide repeat protein 25	50.17% [1335/2662]		Uniprot (A0A2B4SM20)|Interpro (A0A2B4SM21)		Interpro (IPR013026)|Interpro (IPR011990)|Interpro (IPR024812)|Interpro (IPR019734)|Pfam (PF13182)	EMBL (LSMT01000044)	1	327	1.816	1.46	XM_022941698	160.983		PREDICTED: Stylophora pistillata TBC1 domain family member 5-like (LOC111335704), transcript variant X4, mRNA	1270069234	1.587	164	PREDICTED: Stylophora pistillata	1.3575	457	295	164	Eukaryota; Metazoa; Cnidaria; Anthozoa; Hexacorallia; Scleractinia; Astrocoeniina; Pocilloporidae; Stylophora
Clade	LOCUS_7167_TRANSCRIPT_1/1_CONFIDENCE_1.000_LENGTH_2658	1413	0.765808	7.71e-12	1337	Tetratricopeptide repeat protein 26	50.17% [1335/2663]		Uniprot (A0A2B4SM20)|Interpro (A0A2B4SM22)		Interpro (IPR013026)|Interpro (IPR011990)|Interpro (IPR024812)|Interpro (IPR019734)|Pfam (PF13183)	EMBL (LSMT01000045)	2	328	2.816	2.46	XM_022941699	161.983		PREDICTED: Stylophora pistillata TBC1 domain family member 5-like (LOC111335704), transcript variant X5, mRNA	1270069235	2.587	165	PREDICTED: Stylophora pistillata	2.3575	458	296	165	Eukaryota; Metazoa; Cnidaria; Anthozoa; Hexacorallia; Scleractinia; Astrocoeniina; Pocilloporidae; Stylophora
Clade	LOCUS_1287_TRANSCRIPT_1/2_CONFIDENCE_0.400_LENGTH_948	293	0.771404	8.41e-12	111	Phospholipase A2 inhibitor subunit gamma B	11.67% [111/951]	GO:0004859 - phospholipase inhibitor activity|GO:0005576 - extracellular region	Uniprot (M7CM05)|Interpro (M7CM05)		Interpro (IPR016054)|Interpro (IPR004126)|Pfam (PF02988)|Pfam (PF00021)	NCBI (466003736)|EMBL (KB477411)	0	3042	0.847	0.446	XM_020746337	1693.75		PREDICTED: Orbicella faveolata propionyl-CoA carboxylase beta chain, mitochondrial-like (LOC110041069), mRNA	1176063685	0.669	1521	PREDICTED: Orbicella faveolata	0.4911	1653	133	1521	Eukaryota; Metazoa; Cnidaria; Anthozoa; Hexacorallia; Scleractinia; Faviina; Merulinidae; Orbicella
Clade	LOCUS_27362_TRANSCRIPT_1/2_CONFIDENCE_0.857_LENGTH_2093	1076	0.825969	1.54e-11	0		0.00% [0/2096]						3.31e-10	356	0.697	0.466	XM_015898387	78.8312		PREDICTED: Acropora digitifera putative nuclease HARBI1 (LOC107333555), mRNA	1005432616	0.195	178	PREDICTED: Acropora digitifera	0.1943	772	595	178	Eukaryota; Metazoa; Cnidaria; Anthozoa; Hexacorallia; Scleractinia; Astrocoeniina; Acroporidae; Acropora
Clade	LOCUS_20480_TRANSCRIPT_1/1_CONFIDENCE_0.300_LENGTH_335	80	0.909996	2.03e-11	72	Uncharacterized protein	21.30% [72/338]	GO:0016021 - integral component of membrane	Uniprot (A0A1G0HTP2_9GAMM)|Interpro (A0A1G0HTP2_9GAMM)			NCBI (1085163313)|EMBL (MGYF01000012)	0	2712	0.799	0.411	XM_027181625	1216.76		PREDICTED: Pocillopora damicornis sorting nexin-7-like (LOC113665894), mRNA	1524860816	0.671	1365	PREDICTED: Pocillopora damicornis	0.5427	1350	4	1365	Eukaryota; Metazoa; Cnidaria; Anthozoa; Hexacorallia; Scleractinia; Astrocoeniina; Pocilloporidae; Pocillopora
Clade	LOCUS_21011_TRANSCRIPT_1/3_CONFIDENCE_0.778_LENGTH_2482	2154	0.802239	2.33e-11	1113	Sorting nexin-30	44.79% [1113/2485]	GO:0035091 - phosphatidylinositol binding	Uniprot (A0A2B4RSF2)|Interpro (A0A2B4RSF2)		Interpro (IPR027267)|Interpro (IPR001683)|Interpro (IPR036871)|Interpro (IPR039358)|Interpro (IPR015404)|Pfam (PF00787)|Pfam (PF09325)	EMBL (LSMT01000347)	0.734	79	0.875	0.125	LN483487	47.2722		Culicoides sonorensis genome assembly, scaffold: scaffold137	1333881663	0.241	40	Culicoides sonorensis	0.1068	249	211	40	Eukaryota; Metazoa; Ecdysozoa; Arthropoda; Hexapoda; Insecta; Pterygota; Neoptera; Holometabola; Diptera; Nematocera; Chironomoidea; Ceratopogonidae; Ceratopogoninae; Culicoides; Monoculicoides
Clade	LOCUS_21011_TRANSCRIPT_1/3_CONFIDENCE_0.778_LENGTH_2482	2175	0.802239	2.33e-11	1114	Sorting nexin-31	44.79% [1113/2486]	GO:0035092 - phosphatidylinositol binding	Uniprot (A0A2B4RSF2)|Interpro (A0A2B4RSF3)		Interpro (IPR027267)|Interpro (IPR001683)|Interpro (IPR036871)|Interpro (IPR039358)|Interpro (IPR015404)|Pfam (PF00787)|Pfam (PF09326)	EMBL (LSMT01000348)	1.734	80	1.875	1.125	LN483488	48.2722		Culicoides sonorensis genome assembly, scaffold: scaffold138	1333881664	1.241	41	Culicoides sonorensis	1.1068	250	212	41	Eukaryota; Metazoa; Ecdysozoa; Arthropoda; Hexapoda; Insecta; Pterygota; Neoptera; Holometabola; Diptera; Nematocera; Chironomoidea; Ceratopogonidae; Ceratopogoninae; Culicoides; Monoculicoides
Clade	LOCUS_21011_TRANSCRIPT_1/3_CONFIDENCE_0.778_LENGTH_2482	2188	0.802239	2.33e-11	1115	Sorting nexin-32	44.79% [1113/2487]	GO:0035093 - phosphatidylinositol binding	Uniprot (A0A2B4RSF2)|Interpro (A0A2B4RSF4)		Interpro (IPR027267)|Interpro (IPR001683)|Interpro (IPR036871)|Interpro (IPR039358)|Interpro (IPR015404)|Pfam (PF00787)|Pfam (PF09327)	EMBL (LSMT01000349)	2.734	81	2.875	2.125	LN483489	49.2722		Culicoides sonorensis genome assembly, scaffold: scaffold139	1333881665	2.241	42	Culicoides sonorensis	2.1068	251	213	42	Eukaryota; Metazoa; Ecdysozoa; Arthropoda; Hexapoda; Insecta; Pterygota; Neoptera; Holometabola; Diptera; Nematocera; Chironomoidea; Ceratopogonidae; Ceratopogoninae; Culicoides; Monoculicoides
Clade	LOCUS_58_TRANSCRIPT_9/10_CONFIDENCE_0.649_LENGTH_18615	4424	0.671287	7.55e-11	1461	NADH-ubiquinone oxidoreductase chain 4	7.85% [1461/18618]	GO:0008137 - NADH dehydrogenase (ubiquinone) activity|GO:0016021 - integral component of membrane|GO:0031966 - mitochondrial membrane|GO:0042773 - ATP synthesis coupled electron transport|GO:0070469 - respirasome	Uniprot (A0A343UZT5)|Interpro (A0A343UZT5)		Interpro (IPR010227)|Interpro (IPR003918)|Interpro (IPR001750)|Pfam (PF00361)	EMBL (MG754070)	0	6215	0.719	0.474	XM_020770185	1629.73		PREDICTED: Orbicella faveolata laminin subunit alpha-1-like (LOC110063228), transcript variant X3, mRNA	1176109766	0.784	3109	PREDICTED: Orbicella faveolata	0.8479	3125	20	3124	Eukaryota; Metazoa; Cnidaria; Anthozoa; Hexacorallia; Scleractinia; Faviina; Merulinidae; Orbicella
Clade	LOCUS_58_TRANSCRIPT_9/10_CONFIDENCE_0.649_LENGTH_18615	16068	0.671287	7.55e-11	1462	NADH-ubiquinone oxidoreductase chain 5	7.85% [1461/18619]	GO:0008137 - NADH dehydrogenase (ubiquinone) activity|GO:0016021 - integral component of membrane|GO:0031966 - mitochondrial membrane|GO:0042773 - ATP synthesis coupled electron transport|GO:0070470 - respirasome	Uniprot (A0A343UZT5)|Interpro (A0A343UZT6)		Interpro (IPR010227)|Interpro (IPR003918)|Interpro (IPR001750)|Pfam (PF00362)	EMBL (MG754071)	1	6216	1.719	1.474	XM_020770186	1630.73		PREDICTED: Orbicella faveolata laminin subunit alpha-1-like (LOC110063228), transcript variant X4, mRNA	1176109767	1.784	3110	PREDICTED: Orbicella faveolata	1.8479	3126	21	3125	Eukaryota; Metazoa; Cnidaria; Anthozoa; Hexacorallia; Scleractinia; Faviina; Merulinidae; Orbicella
Clade	LOCUS_58_TRANSCRIPT_9/10_CONFIDENCE_0.649_LENGTH_18615	13958	0.671287	7.55e-11	1463	NADH-ubiquinone oxidoreductase chain 6	7.85% [1461/18620]	GO:0008137 - NADH dehydrogenase (ubiquinone) activity|GO:0016021 - integral component of membrane|GO:0031966 - mitochondrial membrane|GO:0042773 - ATP synthesis coupled electron transport|GO:0070471 - respirasome	Uniprot (A0A343UZT5)|Interpro (A0A343UZT7)		Interpro (IPR010227)|Interpro (IPR003918)|Interpro (IPR001750)|Pfam (PF00363)	EMBL (MG754072)	2	6217	2.719	2.474	XM_020770187	1631.73		PREDICTED: Orbicella faveolata laminin subunit alpha-1-like (LOC110063228), transcript variant X5, mRNA	1176109768	2.784	3111	PREDICTED: Orbicella faveolata	2.8479	3127	22	3126	Eukaryota; Metazoa; Cnidaria; Anthozoa; Hexacorallia; Scleractinia; Faviina; Merulinidae; Orbicella
Clade	LOCUS_69770_TRANSCRIPT_1/1_CONFIDENCE_1.000_LENGTH_1453	614	0.827418	8.85e-11	609	Uncharacterized protein y4mH	41.83% [609/1456]	GO:0016787 - hydrolase activity	Uniprot (A0A2B4SAU8)|Interpro (A0A2B4SAU8)		Interpro (IPR006680)|Interpro (IPR032466)|Pfam (PF04909)	EMBL (LSMT01000124)	4.27e-98	1119	0.75	0.437	XM_020762650	372.78		PREDICTED: Orbicella faveolata uncharacterized LOC110056202 (LOC110056202), transcript variant X2, mRNA	1176095484	0.455	561	PREDICTED: Orbicella faveolata	0.1599	3386	2826	564	Eukaryota; Metazoa; Cnidaria; Anthozoa; Hexacorallia; Scleractinia; Faviina; Merulinidae; Orbicella
Clade	LOCUS_1287_TRANSCRIPT_1/2_CONFIDENCE_0.400_LENGTH_948	276	0.77282	1.15e-10	112	Phospholipase A3 inhibitor subunit gamma B	11.67% [111/952]	GO:0004859 - phospholipase inhibitor activity|GO:0005577 - extracellular region	Uniprot (M7CM05)|Interpro (M7CM06)		Interpro (IPR016054)|Interpro (IPR004126)|Pfam (PF02988)|Pfam (PF00022)	NCBI (466003736)|EMBL (KB477412)	1	3043	1.847	1.446	XM_020746338	1694.75		PREDICTED: Orbicella faveolata propionyl-CoA carboxylase beta chain, mitochondrial-like (LOC110041070), mRNA	1176063686	1.669	1522	PREDICTED: Orbicella faveolata	1.4911	1654	134	1522	Eukaryota; Metazoa; Cnidaria; Anthozoa; Hexacorallia; Scleractinia; Faviina; Merulinidae; Orbicella
Clade	LOCUS_32946_TRANSCRIPT_1/1_CONFIDENCE_1.000_LENGTH_482	256	0.827504	2.49e-10	63	Lipopolysaccharide-induced tumor necrosis factor-alpha factor-like protein	12.99% [63/485]		Uniprot (K1QR53)|Interpro (K1QR53)	KEGG (crg:105332776)|KEGG GM (crg:105332776)	Interpro (IPR006629)|Interpro (IPR037519)|Pfam (PF10601)	NCBI (1139810063)|EMBL (JH816790)	5.38e-07	134	0.821	0.343	XM_027194003	68.0109		PREDICTED: Pocillopora damicornis cytosolic 10-formyltetrahydrofolate dehydrogenase-like (LOC113677236), mRNA	1524884066	0.201	67	PREDICTED: Pocillopora damicornis	0.0813	72	6	67	Eukaryota; Metazoa; Cnidaria; Anthozoa; Hexacorallia; Scleractinia; Astrocoeniina; Pocilloporidae; Pocillopora
Clade	LOCUS_87799_TRANSCRIPT_1/1_CONFIDENCE_1.000_LENGTH_456	205	0.806419	6.42e-10	294	TBC1 domain family member 5	64.05% [294/459]		Uniprot (A0A2B4RSG8)|Interpro (A0A2B4RSG8)		Interpro (IPR000195)|Interpro (IPR035969)|Pfam (PF00566)	EMBL (LSMT01000279)
Clade	LOCUS_58_TRANSCRIPT_9/10_CONFIDENCE_0.649_LENGTH_18615	6138	0.673453	7.95e-10	1464	NADH-ubiquinone oxidoreductase chain 7	7.85% [1461/18621]	GO:0008137 - NADH dehydrogenase (ubiquinone) activity|GO:0016021 - integral component of membrane|GO:0031966 - mitochondrial membrane|GO:0042773 - ATP synthesis coupled electron transport|GO:0070472 - respirasome	Uniprot (A0A343UZT5)|Interpro (A0A343UZT8)		Interpro (IPR010227)|Interpro (IPR003918)|Interpro (IPR001750)|Pfam (PF00364)	EMBL (MG754073)	3	6218	3.719	3.474	XM_020770188	1632.73		PREDICTED: Orbicella faveolata laminin subunit alpha-1-like (LOC110063228), transcript variant X6, mRNA	1176109769	3.784	3112	PREDICTED: Orbicella faveolata	3.8479	3128	23	3127	Eukaryota; Metazoa; Cnidaria; Anthozoa; Hexacorallia; Scleractinia; Faviina; Merulinidae; Orbicella
Clade	LOCUS_21011_TRANSCRIPT_1/3_CONFIDENCE_0.778_LENGTH_2482	2101	0.759923	8.76e-10	1116	Sorting nexin-33	44.79% [1113/2488]	GO:0035094 - phosphatidylinositol binding	Uniprot (A0A2B4RSF2)|Interpro (A0A2B4RSF5)		Interpro (IPR027267)|Interpro (IPR001683)|Interpro (IPR036871)|Interpro (IPR039358)|Interpro (IPR015404)|Pfam (PF00787)|Pfam (PF09328)	EMBL (LSMT01000350)	3.734	82	3.875	3.125	LN483490	50.2722		Culicoides sonorensis genome assembly, scaffold: scaffold140	1333881666	3.241	43	Culicoides sonorensis	3.1068	252	214	43	Eukaryota; Metazoa; Ecdysozoa; Arthropoda; Hexapoda; Insecta; Pterygota; Neoptera; Holometabola; Diptera; Nematocera; Chironomoidea; Ceratopogonidae; Ceratopogoninae; Culicoides; Monoculicoides
Clade	LOCUS_58_TRANSCRIPT_9/10_CONFIDENCE_0.649_LENGTH_18615	10137	0.671548	9.01e-10	1465	NADH-ubiquinone oxidoreductase chain 8	7.85% [1461/18622]	GO:0008137 - NADH dehydrogenase (ubiquinone) activity|GO:0016021 - integral component of membrane|GO:0031966 - mitochondrial membrane|GO:0042773 - ATP synthesis coupled electron transport|GO:0070473 - respirasome	Uniprot (A0A343UZT5)|Interpro (A0A343UZT9)		Interpro (IPR010227)|Interpro (IPR003918)|Interpro (IPR001750)|Pfam (PF00365)	EMBL (MG754074)	4	6219	4.719	4.474	XM_020770189	1633.73		PREDICTED: Orbicella faveolata laminin subunit alpha-1-like (LOC110063228), transcript variant X7, mRNA	1176109770	4.784	3113	PREDICTED: Orbicella faveolata	4.8479	3129	24	3128	Eukaryota; Metazoa; Cnidaria; Anthozoa; Hexacorallia; Scleractinia; Faviina; Merulinidae; Orbicella
Clade	LOCUS_58_TRANSCRIPT_9/10_CONFIDENCE_0.649_LENGTH_18615	7374	0.67138	9.11e-10	1466	NADH-ubiquinone oxidoreductase chain 9	7.85% [1461/18623]	GO:0008137 - NADH dehydrogenase (ubiquinone) activity|GO:0016021 - integral component of membrane|GO:0031966 - mitochondrial membrane|GO:0042773 - ATP synthesis coupled electron transport|GO:0070474 - respirasome	Uniprot (A0A343UZT5)|Interpro (A0A343UZT10)		Interpro (IPR010227)|Interpro (IPR003918)|Interpro (IPR001750)|Pfam (PF00366)	EMBL (MG754075)	5	6220	5.719	5.474	XM_020770190	1634.73		PREDICTED: Orbicella faveolata laminin subunit alpha-1-like (LOC110063228), transcript variant X8, mRNA	1176109771	5.784	3114	PREDICTED: Orbicella faveolata	5.8479	3130	25	3129	Eukaryota; Metazoa; Cnidaria; Anthozoa; Hexacorallia; Scleractinia; Faviina; Merulinidae; Orbicella
Clade	LOCUS_7300_TRANSCRIPT_1/3_CONFIDENCE_0.714_LENGTH_3663	3299	0.805564	9.17e-10	2103	Laminin-like protein epi-1	57.36% [2103/3666]		Uniprot (A0A2B4T0R4)|Interpro (A0A2B4T0R4)		Interpro (IPR013320)|Interpro (IPR000742)|Interpro (IPR008979)|Interpro (IPR002049)|Interpro (IPR001791)|Interpro (IPR000034)|Interpro (IPR008211)|Interpro (IPR038684)|Pfam (PF00052)|Pfam (PF00053)|Pfam (PF00054)|Pfam (PF02210)|Pfam (PF00055)	EMBL (LSMT01000004)	0	3805	0.69	0.457	XM_020770234	737.061		PREDICTED: Orbicella faveolata laminin subunit alpha-1-like (LOC110063275), mRNA	1176109854	0.733	1907	PREDICTED: Orbicella faveolata	0.7756	1960	63	1914	Eukaryota; Metazoa; Cnidaria; Anthozoa; Hexacorallia; Scleractinia; Faviina; Merulinidae; Orbicella
Clade	LOCUS_7300_TRANSCRIPT_1/3_CONFIDENCE_0.714_LENGTH_3663	3304	0.805564	9.17e-10	2104	Laminin-like protein epi-2	57.36% [2103/3667]		Uniprot (A0A2B4T0R4)|Interpro (A0A2B4T0R5)		Interpro (IPR013320)|Interpro (IPR000742)|Interpro (IPR008979)|Interpro (IPR002049)|Interpro (IPR001791)|Interpro (IPR000034)|Interpro (IPR008211)|Interpro (IPR038684)|Pfam (PF00052)|Pfam (PF00053)|Pfam (PF00054)|Pfam (PF02210)|Pfam (PF00056)	EMBL (LSMT01000005)	1	3806	1.69	1.457	XM_020770235	738.061		PREDICTED: Orbicella faveolata laminin subunit alpha-1-like (LOC110063276), mRNA	1176109855	1.733	1908	PREDICTED: Orbicella faveolata	1.7756	1961	64	1915	Eukaryota; Metazoa; Cnidaria; Anthozoa; Hexacorallia; Scleractinia; Faviina; Merulinidae; Orbicella
Clade	LOCUS_7300_TRANSCRIPT_1/3_CONFIDENCE_0.714_LENGTH_3663	3334	0.805564	9.17e-10	2105	Laminin-like protein epi-3	57.36% [2103/3668]		Uniprot (A0A2B4T0R4)|Interpro (A0A2B4T0R6)		Interpro (IPR013320)|Interpro (IPR000742)|Interpro (IPR008979)|Interpro (IPR002049)|Interpro (IPR001791)|Interpro (IPR000034)|Interpro (IPR008211)|Interpro (IPR038684)|Pfam (PF00052)|Pfam (PF00053)|Pfam (PF00054)|Pfam (PF02210)|Pfam (PF00057)	EMBL (LSMT01000006)	2	3807	2.69	2.457	XM_020770236	739.061		PREDICTED: Orbicella faveolata laminin subunit alpha-1-like (LOC110063277), mRNA	1176109856	2.733	1909	PREDICTED: Orbicella faveolata	2.7756	1962	65	1916	Eukaryota; Metazoa; Cnidaria; Anthozoa; Hexacorallia; Scleractinia; Faviina; Merulinidae; Orbicella
Clade	LOCUS_21011_TRANSCRIPT_1/3_CONFIDENCE_0.778_LENGTH_2482	1905	0.713495	9.8e-10	1117	Sorting nexin-34	44.79% [1113/2489]	GO:0035095 - phosphatidylinositol binding	Uniprot (A0A2B4RSF2)|Interpro (A0A2B4RSF6)		Interpro (IPR027267)|Interpro (IPR001683)|Interpro (IPR036871)|Interpro (IPR039358)|Interpro (IPR015404)|Pfam (PF00787)|Pfam (PF09329)	EMBL (LSMT01000351)	4.734	83	4.875	4.125	LN483491	51.2722		Culicoides sonorensis genome assembly, scaffold: scaffold141	1333881667	4.241	44	Culicoides sonorensis	4.1068	253	215	44	Eukaryota; Metazoa; Ecdysozoa; Arthropoda; Hexapoda; Insecta; Pterygota; Neoptera; Holometabola; Diptera; Nematocera; Chironomoidea; Ceratopogonidae; Ceratopogoninae; Culicoides; Monoculicoides
Clade	LOCUS_14127_TRANSCRIPT_2/5_CONFIDENCE_0.733_LENGTH_7164	5752	0.7549	1.1e-09	3264	ATP-dependent DNA helicase	45.54% [3264/7167]	GO:0000723 - telomere maintenance|GO:0003678 - DNA helicase activity|GO:0005524 - ATP binding|GO:0006281 - DNA repair|GO:0006310 - DNA recombination	Uniprot (A0A2B4SJI6)|Interpro (A0A2B4SJI6)		Interpro (IPR010285)|Interpro (IPR025048)|Interpro (IPR025476)|Interpro (IPR012340)|Interpro (IPR027417)|Pfam (PF13148)|Pfam (PF14214)|Pfam (PF05970)	EMBL (LSMT01000068)	3.3e-82	920	0.757	0.422	XM_020761524	320.483		PREDICTED: Orbicella faveolata vitamin K epoxide reductase complex subunit 1-like (LOC110055145), mRNA	1176059459	0.425	460	PREDICTED: Orbicella faveolata	0.0939	4738	4279	461	Eukaryota; Metazoa; Cnidaria; Anthozoa; Hexacorallia; Scleractinia; Faviina; Merulinidae; Orbicella
Clade	LOCUS_8400_TRANSCRIPT_2/2_CONFIDENCE_0.667_LENGTH_2417	331	0.797004	1.82e-09	564	PC-esterase domain-containing protein 1B	23.31% [564/2420]		Uniprot (A0A2B4RQX1)|Interpro (A0A2B4RQX1)			EMBL (LSMT01000372)
Clade	LOCUS_19307_TRANSCRIPT_1/4_CONFIDENCE_0.700_LENGTH_2109	54	0.732998	2.35e-09	176	Multiple coagulation factor deficiency protein 4-like	8.24% [174/2114]	GO:0005511 - calcium ion binding	Uniprot (A0A2B4RLL0)|Interpro (A0A2B4RLL2)		Interpro (IPR000210)|Interpro (IPR011992)|Interpro (IPR018247)|Interpro (IPR002048)|Interpro (IPR011333)|Pfam (PF00651)|Pfam (PF13501)	EMBL (LSMT01000456)	2.00002	330	2.692	2.306	XM_020775394	66.4042		PREDICTED: Orbicella faveolata RNA-binding protein 33-like (LOC110067998), mRNA	1176056446	2.134	172	PREDICTED: Orbicella faveolata	2.0759	1620	1463	174	Eukaryota; Metazoa; Cnidaria; Anthozoa; Hexacorallia; Scleractinia; Faviina; Merulinidae; Orbicella
Clade	LOCUS_27362_TRANSCRIPT_1/2_CONFIDENCE_0.857_LENGTH_2093	1638	0.636224	2.49e-09	1		0.00% [0/2097]						1	357	1.697	1.466	XM_015898388	79.8312		PREDICTED: Acropora digitifera putative nuclease HARBI1 (LOC107333556), mRNA	1005432617	1.195	179	PREDICTED: Acropora digitifera	1.1943	773	596	179	Eukaryota; Metazoa; Cnidaria; Anthozoa; Hexacorallia; Scleractinia; Astrocoeniina; Acroporidae; Acropora
Clade	LOCUS_27362_TRANSCRIPT_1/2_CONFIDENCE_0.857_LENGTH_2093	1644	0.636224	2.49e-09	2		0.00% [0/2098]						2	358	2.697	2.466	XM_015898389	80.8312		PREDICTED: Acropora digitifera putative nuclease HARBI1 (LOC107333557), mRNA	1005432618	2.195	180	PREDICTED: Acropora digitifera	2.1943	774	597	180	Eukaryota; Metazoa; Cnidaria; Anthozoa; Hexacorallia; Scleractinia; Astrocoeniina; Acroporidae; Acropora
Clade	LOCUS_27362_TRANSCRIPT_1/2_CONFIDENCE_0.857_LENGTH_2093	1672	0.636224	2.49e-09	3		0.00% [0/2099]						3	359	3.697	3.466	XM_015898390	81.8312		PREDICTED: Acropora digitifera putative nuclease HARBI1 (LOC107333558), mRNA	1005432619	3.195	181	PREDICTED: Acropora digitifera	3.1943	775	598	181	Eukaryota; Metazoa; Cnidaria; Anthozoa; Hexacorallia; Scleractinia; Astrocoeniina; Acroporidae; Acropora
Clade	LOCUS_16534_TRANSCRIPT_1/2_CONFIDENCE_0.750_LENGTH_2154	1909	0.768547	3.59e-09	618	Latrophilin-3	28.65% [618/2157]	GO:0004930 - G protein-coupled receptor activity|GO:0005509 - calcium ion binding|GO:0007166 - cell surface receptor signaling pathway|GO:0016021 - integral component of membrane|GO:0016525 - negative regulation of angiogenesis	Uniprot (A0A2B4SNS1)|Interpro (A0A2B4SNS1)		Interpro (IPR013320)|Interpro (IPR001881)|Interpro (IPR013032)|Interpro (IPR000742)|Interpro (IPR000152)|Interpro (IPR018097)|Interpro (IPR024731)|Interpro (IPR003961)|Interpro (IPR036116)|Interpro (IPR032471)|Interpro (IPR017981)|Interpro (IPR008077)|Interpro (IPR036445)|Interpro (IPR001879)|Interpro (IPR000832)|Interpro (IPR017983)|Interpro (IPR000203)|Interpro (IPR013783)|Pfam (PF00002)|Pfam (…	EMBL (LSMT01000054)	1.68e-24	236	0.839	0.381	XR_002695601	128.424		PREDICTED: Stylophora pistillata uncharacterized LOC111338593 (LOC111338593), transcript variant X2, misc_RNA	1270075552	0.448	118	PREDICTED: Stylophora pistillata	0.0573	357	240	118	Eukaryota; Metazoa; Cnidaria; Anthozoa; Hexacorallia; Scleractinia; Astrocoeniina; Pocilloporidae; Stylophora
Clade	LOCUS_2329_TRANSCRIPT_2/3_CONFIDENCE_0.667_LENGTH_2576	1605	0.65113	4.88e-09	393	A-kinase anchor protein 9	15.24% [393/2579]	GO:0003677 - DNA binding|GO:0007165 - signal transduction|GO:0016301 - kinase activity|GO:0032947 - molecular adaptor activity	Uniprot (A0A2B4SAQ0)|Interpro (A0A2B4SAQ0)		Interpro (IPR028745)|Interpro (IPR005539)|Interpro (IPR019528)|Pfam (PF10495)	EMBL (LSMT01000114)	0	2120	0.778	0.452	XM_015907721	849.771		PREDICTED: Acropora digitifera E3 ubiquitin-protein ligase NRDP1-like (LOC107342235), mRNA	1005452115	0.659	1063	PREDICTED: Acropora digitifera	0.5398	1870	814	1064	Eukaryota; Metazoa; Cnidaria; Anthozoa; Hexacorallia; Scleractinia; Astrocoeniina; Acroporidae; Acropora
Clade	LOCUS_58021_TRANSCRIPT_1/1_CONFIDENCE_1.000_LENGTH_690	332	0.736369	6.46e-09	66	Brefeldin a resistance	9.52% [66/693]	GO:0005524 - ATP binding|GO:0016021 - integral component of membrane|GO:0042626 - ATPase activity coupled to transmembrane movement of substances	Uniprot (A0A395NHT9_TRIAR)|Interpro (A0A395NHT9_TRIAR)		Interpro (IPR003593)|Interpro (IPR013525)|Interpro (IPR029481)|Interpro (IPR003439)|Interpro (IPR017871)|Interpro (IPR034001)|Interpro (IPR034003)|Interpro (IPR027417)|Interpro (IPR010929)|Pfam (PF01061)|Pfam (PF00005)|Pfam (PF14510)|Pfam (PF06422)	EMBL (PXOA01000446)	2.5e-71	676	0.784	0.405	XM_020754765	281.71		PREDICTED: Orbicella faveolata histamine H2 receptor-like (LOC110048995), mRNA	1176080643	0.763	338	PREDICTED: Orbicella faveolata	0.7429	339	2	338	Eukaryota; Metazoa; Cnidaria; Anthozoa; Hexacorallia; Scleractinia; Faviina; Merulinidae; Orbicella
Clade	LOCUS_21011_TRANSCRIPT_1/3_CONFIDENCE_0.778_LENGTH_2482	2342	0.771135	7.17e-09	1118	Sorting nexin-35	44.79% [1113/2490]	GO:0035096 - phosphatidylinositol binding	Uniprot (A0A2B4RSF2)|Interpro (A0A2B4RSF7)		Interpro (IPR027267)|Interpro (IPR001683)|Interpro (IPR036871)|Interpro (IPR039358)|Interpro (IPR015404)|Pfam (PF00787)|Pfam (PF09330)	EMBL (LSMT01000352)	5.734	84	5.875	5.125	LN483492	52.2722		Culicoides sonorensis genome assembly, scaffold: scaffold142	1333881668	5.241	45	Culicoides sonorensis	5.1068	254	216	45	Eukaryota; Metazoa; Ecdysozoa; Arthropoda; Hexapoda; Insecta; Pterygota; Neoptera; Holometabola; Diptera; Nematocera; Chironomoidea; Ceratopogonidae; Ceratopogoninae; Culicoides; Monoculicoides
Clade	LOCUS_21011_TRANSCRIPT_1/3_CONFIDENCE_0.778_LENGTH_2482	2019	0.708575	7.47e-09	1119	Sorting nexin-36	44.79% [1113/2491]	GO:0035097 - phosphatidylinositol binding	Uniprot (A0A2B4RSF2)|Interpro (A0A2B4RSF8)		Interpro (IPR027267)|Interpro (IPR001683)|Interpro (IPR036871)|Interpro (IPR039358)|Interpro (IPR015404)|Pfam (PF00787)|Pfam (PF09331)	EMBL (LSMT01000353)	6.734	85	6.875	6.125	LN483493	53.2722		Culicoides sonorensis genome assembly, scaffold: scaffold143	1333881669	6.241	46	Culicoides sonorensis	6.1068	255	217	46	Eukaryota; Metazoa; Ecdysozoa; Arthropoda; Hexapoda; Insecta; Pterygota; Neoptera; Holometabola; Diptera; Nematocera; Chironomoidea; Ceratopogonidae; Ceratopogoninae; Culicoides; Monoculicoides
Clade	LOCUS_812_TRANSCRIPT_2/3_CONFIDENCE_0.714_LENGTH_3508	864	0.788884	7.9e-09	477	Protein HEXIM	13.59% [477/3511]	GO:0000122 - negative regulation of transcription by RNA polymerase II|GO:0004861 - cyclin-dependent protein serine/threonine kinase inhibitor activity|GO:0005634 - nucleus|GO:0005737 - cytoplasm|GO:0017069 - snRNA binding	Uniprot (A0A2B4SGR1)|Interpro (A0A2B4SGR1)		Interpro (IPR024872)|Pfam (PF15313)	EMBL (LSMT01000098)
Clade	LOCUS_812_TRANSCRIPT_2/3_CONFIDENCE_0.714_LENGTH_3508	874	0.788884	7.9e-09	478	Protein HEXIM	13.59% [477/3512]	GO:0000122 - negative regulation of transcription by RNA polymerase II|GO:0004861 - cyclin-dependent protein serine/threonine kinase inhibitor activity|GO:0005634 - nucleus|GO:0005737 - cytoplasm|GO:0017070 - snRNA binding	Uniprot (A0A2B4SGR1)|Interpro (A0A2B4SGR2)		Interpro (IPR024872)|Pfam (PF15314)	EMBL (LSMT01000099)
Clade	LOCUS_21011_TRANSCRIPT_1/3_CONFIDENCE_0.778_LENGTH_2482	2246	0.712505	1.36e-08	1120	Sorting nexin-37	44.79% [1113/2492]	GO:0035098 - phosphatidylinositol binding	Uniprot (A0A2B4RSF2)|Interpro (A0A2B4RSF9)		Interpro (IPR027267)|Interpro (IPR001683)|Interpro (IPR036871)|Interpro (IPR039358)|Interpro (IPR015404)|Pfam (PF00787)|Pfam (PF09332)	EMBL (LSMT01000354)	7.734	86	7.875	7.125	LN483494	54.2722		Culicoides sonorensis genome assembly, scaffold: scaffold144	1333881670	7.241	47	Culicoides sonorensis	7.1068	256	218	47	Eukaryota; Metazoa; Ecdysozoa; Arthropoda; Hexapoda; Insecta; Pterygota; Neoptera; Holometabola; Diptera; Nematocera; Chironomoidea; Ceratopogonidae; Ceratopogoninae; Culicoides; Monoculicoides
Clade	LOCUS_21011_TRANSCRIPT_1/3_CONFIDENCE_0.778_LENGTH_2482	2279	0.712505	1.36e-08	1121	Sorting nexin-38	44.79% [1113/2493]	GO:0035099 - phosphatidylinositol binding	Uniprot (A0A2B4RSF2)|Interpro (A0A2B4RSF10)		Interpro (IPR027267)|Interpro (IPR001683)|Interpro (IPR036871)|Interpro (IPR039358)|Interpro (IPR015404)|Pfam (PF00787)|Pfam (PF09333)	EMBL (LSMT01000355)	8.734	87	8.875	8.125	LN483495	55.2722		Culicoides sonorensis genome assembly, scaffold: scaffold145	1333881671	8.241	48	Culicoides sonorensis	8.1068	257	219	48	Eukaryota; Metazoa; Ecdysozoa; Arthropoda; Hexapoda; Insecta; Pterygota; Neoptera; Holometabola; Diptera; Nematocera; Chironomoidea; Ceratopogonidae; Ceratopogoninae; Culicoides; Monoculicoides
Clade	LOCUS_34146_TRANSCRIPT_1/1_CONFIDENCE_1.000_LENGTH_2246	2135	0.762874	1.54e-08	1449	Alpha-aminoadipic semialdehyde dehydrogenase	64.43% [1449/2249]	GO:0016620 - oxidoreductase activity acting on the aldehyde or oxo group of donors NAD or NADP as acceptor	Uniprot (A0A2B4RR49)|Interpro (A0A2B4RR49)		Interpro (IPR016161)|Interpro (IPR016163)|Interpro (IPR029510)|Interpro (IPR016162)|Interpro (IPR015590)|Pfam (PF00171)	EMBL (LSMT01000331)	0	1949	0.819	0.416	XM_020767801	959.777		PREDICTED: Orbicella faveolata uridine-cytidine kinase-like 1 (LOC110060984), mRNA	1176105251	0.629	978	PREDICTED: Orbicella faveolata	0.4384	978	1	978	Eukaryota; Metazoa; Cnidaria; Anthozoa; Hexacorallia; Scleractinia; Faviina; Merulinidae; Orbicella
Clade	LOCUS_812_TRANSCRIPT_2/3_CONFIDENCE_0.714_LENGTH_3508	931	0.797416	1.91e-08	479	Protein HEXIM	13.59% [477/3513]	GO:0000122 - negative regulation of transcription by RNA polymerase II|GO:0004861 - cyclin-dependent protein serine/threonine kinase inhibitor activity|GO:0005634 - nucleus|GO:0005737 - cytoplasm|GO:0017071 - snRNA binding	Uniprot (A0A2B4SGR1)|Interpro (A0A2B4SGR3)		Interpro (IPR024872)|Pfam (PF15315)	EMBL (LSMT01000100)
Clade	LOCUS_32063_TRANSCRIPT_1/1_CONFIDENCE_1.000_LENGTH_1416	485	0.770663	2.03e-08	133	Uncharacterized protein	9.30% [132/1420]		Uniprot (A0A3M6TW07_9CNID)|Interpro (A0A3M6TW07_10CNID)				1	337	1.749	1.418	XM_020749919	109.587		PREDICTED: Orbicella faveolata armadillo repeat-containing protein 2-like (LOC110044378), mRNA	1176071350	1.166	171	PREDICTED: Orbicella faveolata	1.083	1702	1537	176	Eukaryota; Metazoa; Cnidaria; Anthozoa; Hexacorallia; Scleractinia; Faviina; Merulinidae; Orbicella
Clade	LOCUS_812_TRANSCRIPT_2/3_CONFIDENCE_0.714_LENGTH_3508	841	0.785316	2.37e-08	480	Protein HEXIM	13.59% [477/3514]	GO:0000122 - negative regulation of transcription by RNA polymerase II|GO:0004861 - cyclin-dependent protein serine/threonine kinase inhibitor activity|GO:0005634 - nucleus|GO:0005737 - cytoplasm|GO:0017072 - snRNA binding	Uniprot (A0A2B4SGR1)|Interpro (A0A2B4SGR4)		Interpro (IPR024872)|Pfam (PF15316)	EMBL (LSMT01000101)
Clade	LOCUS_812_TRANSCRIPT_2/3_CONFIDENCE_0.714_LENGTH_3508	851	0.785316	2.37e-08	481	Protein HEXIM	13.59% [477/3515]	GO:0000122 - negative regulation of transcription by RNA polymerase II|GO:0004861 - cyclin-dependent protein serine/threonine kinase inhibitor activity|GO:0005634 - nucleus|GO:0005737 - cytoplasm|GO:0017073 - snRNA binding	Uniprot (A0A2B4SGR1)|Interpro (A0A2B4SGR5)		Interpro (IPR024872)|Pfam (PF15317)	EMBL (LSMT01000102)
Clade	LOCUS_34119_TRANSCRIPT_1/1_CONFIDENCE_1.000_LENGTH_677	404	0.75861	2.67e-08	84	Cer/NST-like 1 protein	12.35% [84/680]	GO:0005576 - extracellular region	Uniprot (A0A0A8K9Z6)|Interpro (A0A0A8K9Z6)	KEGG (adf:107347779)|KEGG GM (adf:107347779)	Interpro (IPR006207)|Interpro (IPR029034)|Interpro (IPR004133)|Pfam (PF03045)	NCBI (1005422943)|EMBL (AB823910)	2.81	87	0.841	0.256	CP030984	45.4688	peanut	Arachis hypogaea cultivar Shitouqi chromosome A02	1431907554	0.226	44	Arachis hypogaea	0.1106	345	302	44	Eukaryota; Viridiplantae; Streptophyta; Embryophyta; Tracheophyta; Spermatophyta; Magnoliophyta; eudicotyledons; Gunneridae; Pentapetalae; rosids; fabids; Fabales; Fabaceae; Papilionoideae; 50 kb inversion clade; dalbergioids sensu lato; Dalbergieae; Pterocarpus clade; Arachis
Clade	LOCUS_34119_TRANSCRIPT_1/1_CONFIDENCE_1.000_LENGTH_677	422	0.75861	2.67e-08	85	Cer/NST-like 2 protein	12.35% [84/681]	GO:0005577 - extracellular region	Uniprot (A0A0A8K9Z6)|Interpro (A0A0A8K9Z7)	KEGG (adf:107347779)|KEGG GM (adf:107347780)	Interpro (IPR006207)|Interpro (IPR029034)|Interpro (IPR004133)|Pfam (PF03046)	NCBI (1005422943)|EMBL (AB823911)	3.81	88	1.841	1.256	CP030985	46.4688	peanut	Arachis hypogaea cultivar Shitouqi chromosome A03	1431907555	1.226	45	Arachis hypogaea	1.1106	346	303	45	Eukaryota; Viridiplantae; Streptophyta; Embryophyta; Tracheophyta; Spermatophyta; Magnoliophyta; eudicotyledons; Gunneridae; Pentapetalae; rosids; fabids; Fabales; Fabaceae; Papilionoideae; 51 kb inversion clade; dalbergioids sensu lato; Dalbergieae; Pterocarpus clade; Arachis
Clade	LOCUS_1294_TRANSCRIPT_6/8_CONFIDENCE_0.682_LENGTH_3097	2704	0.736374	2.74e-08	1311	Predicted protein	42.29% [1311/3100]	GO:0016874 - ligase activity	Uniprot (A7SED5)|Interpro (A7SED5)	KEGG (nve:NEMVE_v1g188859)|KEGG GM (nve:NEMVE_v1g188859)|KEGG EC (6.4.1.3)	Interpro (IPR034733)|Interpro (IPR029045)|Interpro (IPR011763)|Interpro (IPR011762)|Pfam (PF01039)	NCBI (156375249)|EMBL (DS469636)	1.8e-103	1102	0.757	0.42	XM_022944208	389.912		PREDICTED: Stylophora pistillata ADP-ribosylation factor-like protein 16 (LOC111337839), mRNA	1270073898	0.616	552	PREDICTED: Stylophora pistillata	0.4746	582	31	552	Eukaryota; Metazoa; Cnidaria; Anthozoa; Hexacorallia; Scleractinia; Astrocoeniina; Pocilloporidae; Stylophora
Clade	LOCUS_13327_TRANSCRIPT_3/4_CONFIDENCE_0.700_LENGTH_1163	854	0.729215	3.31e-08	435	ADP-ribosylation factor-like protein 16	37.31% [435/1166]	GO:0005525 - GTP binding	Uniprot (A0A2B4RTY9)|Interpro (A0A2B4RTY9)		Interpro (IPR027417)|Interpro (IPR006689)|Pfam (PF00025)	EMBL (LSMT01000347)	0	2283	0.836	0.454	XM_020765308	1213.15		PREDICTED: Orbicella faveolata dual 3',5'-cyclic-AMP and -GMP phosphodiesterase 11A-like (LOC110058652), mRNA	1176100520	0.647	1143	PREDICTED: Orbicella faveolata	0.4579	1143	1	1143	Eukaryota; Metazoa; Cnidaria; Anthozoa; Hexacorallia; Scleractinia; Faviina; Merulinidae; Orbicella
Clade	LOCUS_47309_TRANSCRIPT_1/1_CONFIDENCE_1.000_LENGTH_1658	602	0.823627	4.19e-08	87	Uncharacterized protein	5.24% [87/1661]		Uniprot (A0A2B4SLX8)|Interpro (A0A2B4SLX8)		Interpro (IPR035437)|Interpro (IPR002999)|Pfam (PF00567)	EMBL (LSMT01000043)	7.35e-173	1701	0.762	0.422	XM_020754720	620.743		PREDICTED: Orbicella faveolata uncharacterized protein y4mH-like (LOC110048960), transcript variant X1, mRNA	1176080557	0.674	852	PREDICTED: Orbicella faveolata	0.5864	1370	519	852	Eukaryota; Metazoa; Cnidaria; Anthozoa; Hexacorallia; Scleractinia; Faviina; Merulinidae; Orbicella
Bleaching	LOCUS_11518_TRANSCRIPT_1/2_CONFIDENCE_0.750_LENGTH_1376	812	0.829308	1.08e-07	75	Uncharacterized protein	5.44% [75/1379]		Uniprot (A0A1E1LPY2_9HELO)|Interpro (A0A1E1LPY2_9HELO)		Interpro (IPR027443)	EMBL (FJUX01000162)	na	na	na	na	na	na		na	na	na	na	na	na	na	na	na	na
Bleaching	LOCUS_12633_TRANSCRIPT_2/6_CONFIDENCE_0.625_LENGTH_1673	714	0.676809	1.1e-07	453	Apelin receptor B	27.03% [453/1676]	GO:0004930 - G protein-coupled receptor activity|GO:0016021 - integral component of membrane	Uniprot (A0A2B4R8E4)|Interpro (A0A2B4R8E4)		Interpro (IPR000276)|Interpro (IPR017452)|Pfam (PF00001)	EMBL (LSMT01001305)	5.05e-30	741	0.694	0.469	XM_027179916	146.457		PREDICTED: Pocillopora damicornis octopamine receptor Oamb-like (LOC113664316), mRNA	1524851344	0.458	372	PREDICTED: Pocillopora damicornis	0.2224	1532	1161	373	Eukaryota; Metazoa; Cnidaria; Anthozoa; Hexacorallia; Scleractinia; Astrocoeniina; Pocilloporidae; Pocillopora
Bleaching	LOCUS_12775_TRANSCRIPT_9/10_CONFIDENCE_0.491_LENGTH_3390	2082	0.829207	1.95e-07	309	Protein disabled	9.11% [309/3393]	GO:0032502 - developmental process	Uniprot (A0A2B4SG38)|Interpro (A0A2B4SG38)		Interpro (IPR028761)|Interpro (IPR011993)|Interpro (IPR006020)|Pfam (PF00640)	EMBL (LSMT01000091)	5.71e-109	1560	0.719	0.461	XM_020771540	408.848		PREDICTED: Orbicella faveolata mucin-5AC-like (LOC110064486), transcript variant X2, mRNA	1176112344	0.473	789	PREDICTED: Orbicella faveolata	0.2274	775	5	798	Eukaryota; Metazoa; Cnidaria; Anthozoa; Hexacorallia; Scleractinia; Faviina; Merulinidae; Orbicella
Bleaching	LOCUS_62286_TRANSCRIPT_1/1_CONFIDENCE_1.000_LENGTH_424	325	0.80442	2.09e-07	294	Tenascin-X	68.85% [294/427]	GO:0007154 - cell communication|GO:0016021 - integral component of membrane	Uniprot (A0A2B4SMH3)|Interpro (A0A2B4SMH3)		Interpro (IPR013320)|Interpro (IPR001774)|Interpro (IPR013032)|Interpro (IPR000742)|Interpro (IPR002049)|Interpro (IPR001791)|Interpro (IPR001846)|Pfam (PF02210)|Pfam (PF00094)	EMBL (LSMT01000030)	5.08e-86	834	0.775	0.501	XM_020755666	329.499		PREDICTED: Orbicella faveolata uncharacterized LOC110049839 (LOC110049839), mRNA	1176082361	0.879	417	PREDICTED: Orbicella faveolata	0.9835	418	2	417	Eukaryota; Metazoa; Cnidaria; Anthozoa; Hexacorallia; Scleractinia; Faviina; Merulinidae; Orbicella
Bleaching	LOCUS_4686_TRANSCRIPT_4/4_CONFIDENCE_0.786_LENGTH_1499	672	0.818229	2.14e-07	0		0.00% [0/1502]						3.04e-13	157	0.861	0.423	XM_015893362	90.5531		PREDICTED: Acropora digitifera corepressor interacting with RBPJ 1-like (LOC107328632), mRNA	1005492354	0.207	79	PREDICTED: Acropora digitifera	0.0527	1032	954	79	Eukaryota; Metazoa; Cnidaria; Anthozoa; Hexacorallia; Scleractinia; Astrocoeniina; Acroporidae; Acropora
Bleaching	LOCUS_12775_TRANSCRIPT_9/10_CONFIDENCE_0.491_LENGTH_3390	2102	0.761415	2.17e-06	309	Protein disabled	9.11% [309/3393]	GO:0032502 - developmental process	Uniprot (A0A2B4SG38)|Interpro (A0A2B4SG38)		Interpro (IPR028761)|Interpro (IPR011993)|Interpro (IPR006020)|Pfam (PF00640)	EMBL (LSMT01000091)	na	na	na	na	na	na		na	na	na	na	na	na	na	na	na	na
Bleaching	LOCUS_65374_TRANSCRIPT_1/1_CONFIDENCE_1.000_LENGTH_488	179	0.647217	5.62e-06	285	Uncharacterized protein	58.40% [285/488]		Uniprot (A0A3M6UME4_9CNID)|Interpro (A0A3M6UME4_9CNID)				3.98e-50	818	0.73	0.479	XM_022949572	210.477		PREDICTED: Stylophora pistillata midasin-like (LOC111342485), mRNA	1270083899	0.784	409	PREDICTED: Stylophora pistillata	0.8381	409	1	415	Eukaryota; Metazoa; Cnidaria; Anthozoa; Hexacorallia; Scleractinia; Astrocoeniina; Pocilloporidae; Stylophora
Bleaching	LOCUS_65374_TRANSCRIPT_1/1_CONFIDENCE_1.000_LENGTH_488	224	0.647217	5.62e-06	294	Tenascin-X	68.85% [294/427]	GO:0007154 - cell communication|GO:0016021 - integral component of membrane	Uniprot (A0A2B4SMH3)|Interpro (A0A2B4SMH3)		Interpro (IPR013320)|Interpro (IPR001774)|Interpro (IPR013032)|Interpro (IPR000742)|Interpro (IPR002049)|Interpro (IPR001791)|Interpro (IPR001846)|Pfam (PF02210)|Pfam (PF00094)	EMBL (LSMT01000030)	na	na	na	na	na	na		na	na	na	na	na	na	na	na	na	na
Bleaching	LOCUS_6652_TRANSCRIPT_2/2_CONFIDENCE_0.706_LENGTH_2587	743	0.687536	6.78e-06	564	Stimulator of interferon genes protein	21.78% [564/2590]	GO:0002218 - activation of innate immune response|GO:0016021 - integral component of membrane|GO:0032481 - positive regulation of type I interferon production|GO:0035438 - cyclic-di-GMP binding	Uniprot (A0A2B4SII1)|Interpro (A0A2B4SII1)		Interpro (IPR029158)|Interpro (IPR033952)|Interpro (IPR038623)|Pfam (PF15009)	EMBL (LSMT01000069)	1.33e-115	1615	0.725	0.443	XM_015897992	430.488		PREDICTED: Acropora digitifera stimulator of interferon genes protein-like (LOC107333219), mRNA	1005431586	0.518	809	PREDICTED: Acropora digitifera	0.3116	877	72	814	Eukaryota; Metazoa; Cnidaria; Anthozoa; Hexacorallia; Scleractinia; Astrocoeniina; Acroporidae; Acropora
Bleaching	LOCUS_47676_TRANSCRIPT_1/1_CONFIDENCE_1.000_LENGTH_1336	80	0.835216	6.85e-06	0		0.00% [0/1339]						8.83e-26	417	0.717	0.527	XR_003447680	132.031		PREDICTED: Pocillopora damicornis uncharacterized LOC113686771 (LOC113686771), ncRNA	1524856431	0.432	222	PREDICTED: Pocillopora damicornis	0.146	568	374	223	Eukaryota; Metazoa; Cnidaria; Anthozoa; Hexacorallia; Scleractinia; Astrocoeniina; Pocilloporidae; Pocillopora
