# Supplementary material for: Host-symbiont coevolution, cryptic structure, and bleaching susceptibility, in a coral species complex (Scleractinia; Poritidae)
Source: Sci Rep. 2020 Oct 12;10:16995. doi: 10.1038/s41598-020-73501-6 (PMC7550562; doi:10.1038/s41598-020-73501-6)
Supplement: Supplementary file 4 — Supplementary Table S3. [file 41598_2020_73501_MOESM4_ESM.xlsx]

## Sheet: branchenrichment
Supplemental Table S3
Host-symbiont coevolution, cryptic structure, and bleaching susceptibility, in a coral species complex (Scleractinia; Poritidae).
Z.H. Forsman, R. Ritson-williams, K. Tisthammer, I.S.S. Knapp, R.J. Toonen
Trait	Enrichment FDR	Genes in list	Total genes	Functional Category	Genes
morphospecies	0.000503935	21	3277	single-organism metabolic process	GO:0005634 AT GO:0004930 GO:0004445 GO:0042800 GO:0016874 SULFOTRANSFERASE GO:0016620 GO:0005623 GO:0005789 GO:0003826 GO:0005201 GO:0007154 MITOCHONDRIAL GO:0006629 TRANSFERASE GO:0004725 GO:0000784 GO:0008146 GO:0005509 GO:0000139
morphospecies	0.000947438	10	764	lipid metabolic process	AT GO:0004930 GO:0004445 GO:0042800 GO:0016874 SULFOTRANSFERASE GO:0005789 GO:0003826 GO:0006629 TRANSFERASE
morphospecies	0.010471	7	533	cellular lipid metabolic process	AT GO:0004445 GO:0042800 GO:0016874 GO:0005789 GO:0003826 TRANSFERASE
morphospecies	0.010471	11	1334	small molecule metabolic process	AT GO:0004930 GO:0016874 SULFOTRANSFERASE GO:0016620 GO:0005623 GO:0003826 GO:0007154 MITOCHONDRIAL GO:0008146 GO:0005509
morphospecies	0.010471	27	6743	single-organism process	GO:0051225 GO:0005634 AT GO:0005262 GO:0004930 GO:0004445 GO:0042800 GO:0016874 SULFOTRANSFERASE GO:0016620 GO:0005623 GO:0005789 GO:0003826 GO:0005201 GO:0007154 MITOCHONDRIAL GO:0006629 GO:0000159 TRANSFERASE GO:0004672 GO:0004725 GO:0000784 GO:0008146 GO:0005509 GO:0008757 GO:0000139 GO:0005085
morphospecies	0.010471	24	5472	single-organism cellular process	GO:0051225 GO:0005634 AT GO:0005262 GO:0004930 GO:0004445 GO:0042800 GO:0016874 GO:0016620 GO:0005623 GO:0005789 GO:0003826 GO:0005201 GO:0007154 MITOCHONDRIAL GO:0000159 TRANSFERASE GO:0004672 GO:0004725 GO:0000784 GO:0008146 GO:0005509 GO:0000139 GO:0005085
morphospecies	0.0129108	24	5682	catalytic activity	GO:0005634 AT GO:0005262 GO:0004445 GO:0042800 GO:0016874 SULFOTRANSFERASE GO:0016620 GO:0005623 GO:0005789 GO:0000166 GO:0003826 GO:0007154 MITOCHONDRIAL GO:0006629 TRANSFERASE GO:0005576 CST GO:0004725 GO:0008146 GO:0005509 GO:0008757 GO:0000139 GO:0004089
morphospecies	0.0129108	30	8226	metabolic process	GO:0005634 AT GO:0005262 GO:0004930 GO:0004445 GO:0003677 GO:0042800 GO:0016874 SULFOTRANSFERASE GO:0016620 GO:0005623 GO:0005789 GO:0000166 GO:0003826 GO:0005201 GO:0007154 MITOCHONDRIAL GO:0006629 TRANSFERASE GO:0005576 CST GO:0004725 GO:0000784 GO:0008146 GO:0005509 GO:0008757 GO:0000139 GO:0005085 GO:0004089 GO:0003735
morphospecies	0.0215679	2	15	protein N-linked glycosylation	GO:0005789 GO:0000139
morphospecies	0.021832	5	307	carbohydrate derivative biosynthetic process	GO:0005623 GO:0005789 MITOCHONDRIAL TRANSFERASE GO:0000139
morphospecies	0.0234595	2	20	sulfotransferase activity	SULFOTRANSFERASE GO:0008146
morphospecies	0.0234595	13	2223	transferase activity	GO:0005634 AT GO:0042800 SULFOTRANSFERASE GO:0005623 GO:0005789 GO:0003826 TRANSFERASE CST GO:0008146 GO:0005509 GO:0008757 GO:0000139
morphospecies	0.0234595	17	3556	organelle part	GO:0051225 AT GO:0005262 GO:0004930 GO:0042800 GO:0016874 GO:0016620 GO:0005789 GO:0000166 GO:0003826 TRANSFERASE GO:0000784 GO:0005509 GO:0000139 GO:0005085 GO:0004089 GO:0003735
morphospecies	0.0234595	17	3542	intracellular organelle part	GO:0051225 AT GO:0005262 GO:0004930 GO:0042800 GO:0016874 GO:0016620 GO:0005789 GO:0000166 GO:0003826 TRANSFERASE GO:0000784 GO:0005509 GO:0000139 GO:0005085 GO:0004089 GO:0003735
morphospecies	0.0234595	26	6954	organic substance metabolic process	GO:0005634 AT GO:0004930 GO:0004445 GO:0003677 GO:0042800 GO:0016874 SULFOTRANSFERASE GO:0016620 GO:0005623 GO:0005789 GO:0000166 GO:0003826 GO:0007154 MITOCHONDRIAL GO:0006629 TRANSFERASE GO:0005576 CST GO:0004725 GO:0000784 GO:0008146 GO:0005509 GO:0000139 GO:0005085 GO:0003735
morphospecies	0.0409631	11	1845	plastid	AT GO:0005262 GO:0003677 GO:0016874 GO:0016620 GO:0005623 GO:0007154 MITOCHONDRIAL CST GO:0004725 GO:0003735
morphospecies	0.0409631	4	232	transferase activity, transferring acyl groups	GO:0005634 AT GO:0003826 TRANSFERASE
morphospecies	0.0412872	3	111	regulation of hydrolase activity	GO:0004930 GO:0000159 GO:0005085
morphospecies	0.0418559	12	2173	response to chemical	GO:0004930 SULFOTRANSFERASE GO:0016620 GO:0005789 GO:0000166 GO:0003826 GO:0005201 GO:0007154 GO:0004672 GO:0005576 GO:0004725 GO:0008146
morphospecies	0.0433316	29	8685	cellular process	GO:0051225 GO:0005634 AT GO:0005262 GO:0004930 GO:0004445 GO:0003677 GO:0042800 GO:0016874 GO:0016620 GO:0005623 GO:0005789 GO:0000166 GO:0003826 GO:0005201 GO:0007154 MITOCHONDRIAL GO:0000159 TRANSFERASE GO:0004672 CST GO:0004725 GO:0000784 GO:0008146 GO:0005509 GO:0000139 GO:0005085 GO:0004089 GO:0003735
morphospecies	0.0438137	2	36	single-stranded DNA binding	GO:0000166 GO:0000784
morphospecies	0.0438137	7	855	organelle organization	GO:0051225 GO:0005634 GO:0003677 GO:0042800 GO:0000166 GO:0004725 GO:0000784
morphospecies	0.0438137	2	36	transferase activity, transferring sulfur-containing groups	SULFOTRANSFERASE GO:0008146
morphospecies	0.0438137	6	651	organelle lumen	GO:0051225 GO:0016620 GO:0000166 GO:0003826 MITOCHONDRIAL GO:0000784
morphospecies	0.0438137	24	6632	primary metabolic process	GO:0005634 AT GO:0004930 GO:0004445 GO:0003677 GO:0042800 GO:0016874 SULFOTRANSFERASE GO:0016620 GO:0005623 GO:0005789 GO:0000166 GO:0003826 GO:0007154 MITOCHONDRIAL GO:0006629 TRANSFERASE GO:0005576 CST GO:0004725 GO:0000784 GO:0000139 GO:0005085 GO:0003735
morphospecies	0.0438137	6	651	intracellular organelle lumen	GO:0051225 GO:0016620 GO:0000166 GO:0003826 MITOCHONDRIAL GO:0000784
morphospecies	0.0448485	3	133	mitotic cell cycle	GO:0051225 GO:0004930 GO:0004725
morphospecies	0.0448485	13	2611	metal ion binding	GO:0005634 AT GO:0005262 GO:0042800 GO:0016620 GO:0003826 GO:0005201 MITOCHONDRIAL GO:0005576 GO:0004725 GO:0005509 GO:0008757 GO:0004089
morphospecies	0.0450996	13	2623	cation binding	GO:0005634 AT GO:0005262 GO:0042800 GO:0016620 GO:0003826 GO:0005201 MITOCHONDRIAL GO:0005576 GO:0004725 GO:0005509 GO:0008757 GO:0004089
morphospecies	0.0454061	6	675	membrane-enclosed lumen	GO:0051225 GO:0016620 GO:0000166 GO:0003826 MITOCHONDRIAL GO:0000784
mitochondrial clade	0.00554831	11	3218	catalytic activity	ATPASE METHYLTRANSFERASE GO:0004725 OXIDOREDUCTASE DEHYDROGENASE GO:0016874 HELICASE PHOSPHOLIPASE PHOSPHATASE GO:0016620 GO:0005509
mitochondrial clade	0.00554831	3	123	mitochondrial envelope	OXIDOREDUCTASE GO:0016021 GO:0008137
mitochondrial clade	0.00554831	3	85	mitochondrial inner membrane	OXIDOREDUCTASE GO:0016021 GO:0008137
mitochondrial clade	0.00554831	2	24	oxidative phosphorylation	GO:0016021 GO:0008137
mitochondrial clade	0.00554831	2	13	mitochondrial electron transport, NADH to ubiquinone	GO:0016021 GO:0008137
mitochondrial clade	0.00554831	2	26	synaptic transmission, cholinergic	GO:0004180 GO:0005576
mitochondrial clade	0.00554831	2	28	chemosensory behavior	GO:0000723 GO:0004930
mitochondrial clade	0.00554831	3	87	organelle inner membrane	OXIDOREDUCTASE GO:0016021 GO:0008137
mitochondrial clade	0.00554831	2	32	electron transport chain	GO:0016021 GO:0008137
mitochondrial clade	0.00554831	2	27	respiratory electron transport chain	GO:0016021 GO:0008137
mitochondrial clade	0.00554831	3	117	mitochondrial membrane	OXIDOREDUCTASE GO:0016021 GO:0008137
mitochondrial clade	0.00554831	3	144	somatodendritic compartment	GO:0004930 GO:0004180 GO:0005525
mitochondrial clade	0.00554831	2	22	olfactory behavior	GO:0000723 GO:0004930
mitochondrial clade	0.00554831	2	24	ATP synthesis coupled electron transport	GO:0016021 GO:0008137
mitochondrial clade	0.00554831	2	23	mitochondrial ATP synthesis coupled electron transport	GO:0016021 GO:0008137
mitochondrial clade	0.00554831	3	120	neuronal cell body	GO:0004930 GO:0004180 GO:0005525
mitochondrial clade	0.00554831	3	134	cell body	GO:0004930 GO:0004180 GO:0005525
mitochondrial clade	0.00554831	4	163	mitochondrial part	OXIDOREDUCTASE GO:0016874 GO:0016021 GO:0008137
mitochondrial clade	0.00554831	3	141	synapse	GO:0005525 PHOSPHATASE GO:0005576
mitochondrial clade	0.00554831	2	32	respiratory chain	GO:0016021 GO:0008137
mitochondrial clade	0.00554831	4	257	neuron part	GO:0004930 GO:0004180 GO:0005525 PHOSPHATASE
mitochondrial clade	0.00599445	7	1362	nucleotide binding	ATPASE GO:0003676 OXIDOREDUCTASE DEHYDROGENASE GO:0016874 GO:0005525 HELICASE
mitochondrial clade	0.00599445	4	355	organelle membrane	GO:0004930 OXIDOREDUCTASE GO:0016021 GO:0008137
mitochondrial clade	0.00599445	7	1362	nucleoside phosphate binding	ATPASE GO:0003676 OXIDOREDUCTASE DEHYDROGENASE GO:0016874 GO:0005525 HELICASE
mitochondrial clade	0.00635507	3	164	organelle envelope	OXIDOREDUCTASE GO:0016021 GO:0008137
mitochondrial clade	0.00635507	3	165	envelope	OXIDOREDUCTASE GO:0016021 GO:0008137
mitochondrial clade	0.00635507	7	1403	small molecule binding	ATPASE GO:0003676 OXIDOREDUCTASE DEHYDROGENASE GO:0016874 GO:0005525 HELICASE
mitochondrial clade	0.00811733	3	191	neuron projection	GO:0004930 GO:0004180 GO:0005525
mitochondrial clade	0.00811733	6	1097	organelle part	GO:0000723 GO:0004930 OXIDOREDUCTASE GO:0016874 GO:0016021 GO:0008137
mitochondrial clade	0.00811733	2	48	cellular respiration	GO:0016021 GO:0008137
Goterms Shared by morphospecies and mitochondrial clade	0.00248165	2	10	protein N-linked glycosylation	GO:0006487 GO:0046921
Goterms Shared by morphospecies and mitochondrial clade	0.00248165	5	355	organelle membrane	GO:0006487 GO:0046921 GO:0004930 GO:0005262 GO:0016021
Goterms Shared by morphospecies and mitochondrial clade	0.00693898	2	20	Golgi cisterna	GO:0006487 GO:0046921
Goterms Shared by morphospecies and mitochondrial clade	0.00806771	2	31	N-Glycan biosynthesis	GO:0006487 GO:0046921
Goterms Shared by morphospecies and mitochondrial clade	0.00806771	2	26	Golgi stack	GO:0006487 GO:0046921
Goterms Shared by morphospecies and mitochondrial clade	0.00806771	2	35	organelle subcompartment	GO:0006487 GO:0046921
Goterms Shared by morphospecies and mitochondrial clade	0.00806771	3	141	synapse	GO:0005262 GO:0003924 GO:0005576
Goterms Shared by morphospecies and mitochondrial clade	0.00806771	2	34	Golgi subcompartment	GO:0006487 GO:0046921
Goterms Shared by morphospecies and mitochondrial clade	0.0223054	3	235	bounding membrane of organelle	GO:0006487 GO:0046921 GO:0004930
Goterms Shared by morphospecies and mitochondrial clade	0.025878	3	257	neuron part	GO:0004930 GO:0005262 GO:0003924
Goterms Shared by morphospecies and mitochondrial clade	0.0259529	2	74	Golgi membrane	GO:0006487 GO:0046921
Goterms Shared by morphospecies and mitochondrial clade	0.0371389	4	634	Metabolic pathways	GO:0006487 GO:0046921 GO:0016874 GO:0016021
Goterms Shared by morphospecies and mitochondrial clade	0.0437511	5	1097	organelle part	GO:0046921 GO:0004930 GO:0005262 GO:0016874 GO:0016021
